# Supplementary material for: A Phase 2A randomized, double-blind, placebo-controlled pilot trial of GM604 in patients with Amyotrophic Lateral Sclerosis (ALS Protocol GALS-001) and a single compassionate patient treatment (Protocol GALS-C)
Source: F1000Res. 2017 Mar 7;6:230. [Version 1] doi: 10.12688/f1000research.10519.1 (PMC6051227; doi:10.12688/f1000research.10519.1)
Supplement: Plasma SOD1 measurements (GALS-001) [file f1000research-6-11337-s0000.tgz › 2633bba5-8090-444a-82d4-83a037b169a4_Dataset1-SOD1Plasma.xlsx]

## Sheet: SOD1Plasma
Subject	Planned Treatment Assignment	Visit	Analysis Day	Parameter	Result	Units	Normal Range
101	GM604	Baseline	1	SOD1 Plasma (ng/ml) (NR 10-50)	.	ng/ml	10-50
101	GM604	Visit 4	12	SOD1 Plasma (ng/ml) (NR 10-50)	360.52	ng/ml	10-50
101	GM604	Visit 6	16	SOD1 Plasma (ng/ml) (NR 10-50)	143.934	ng/ml	10-50
101	GM604	Visit 7	50	SOD1 Plasma (ng/ml) (NR 10-50)	113.839	ng/ml	10-50
101	GM604	Visit 8	93	SOD1 Plasma (ng/ml) (NR 10-50)	122.222	ng/ml	10-50
102	PLACEBO	Baseline	1	SOD1 Plasma (ng/ml) (NR 10-50)	153.862	ng/ml	10-50
102	PLACEBO	Visit 4	8	SOD1 Plasma (ng/ml) (NR 10-50)	125.234	ng/ml	10-50
102	PLACEBO	Visit 6	11	SOD1 Plasma (ng/ml) (NR 10-50)	214.436	ng/ml	10-50
102	PLACEBO	Visit 7	44	SOD1 Plasma (ng/ml) (NR 10-50)	245.138	ng/ml	10-50
102	PLACEBO	Visit 8	78	SOD1 Plasma (ng/ml) (NR 10-50)	196.968	ng/ml	10-50
103	GM604	Baseline	1	SOD1 Plasma (ng/ml) (NR 10-50)	170.213	ng/ml	10-50
103	GM604	Visit 4	8	SOD1 Plasma (ng/ml) (NR 10-50)	162.049	ng/ml	10-50
103	GM604	Visit 6	12	SOD1 Plasma (ng/ml) (NR 10-50)	87.211	ng/ml	10-50
103	GM604	Visit 7	45	SOD1 Plasma (ng/ml) (NR 10-50)	222.145	ng/ml	10-50
103	GM604	Visit 8	101	SOD1 Plasma (ng/ml) (NR 10-50)	104.065	ng/ml	10-50
104	GM604	Baseline	1	SOD1 Plasma (ng/ml) (NR 10-50)	123.008	ng/ml	10-50
104	GM604	Visit 4	8	SOD1 Plasma (ng/ml) (NR 10-50)	99.962	ng/ml	10-50
104	GM604	Visit 6	12	SOD1 Plasma (ng/ml) (NR 10-50)	105.229	ng/ml	10-50
104	GM604	Visit 7	44	SOD1 Plasma (ng/ml) (NR 10-50)	124.559	ng/ml	10-50
104	GM604	Visit 8	101	SOD1 Plasma (ng/ml) (NR 10-50)	181.763	ng/ml	10-50
105	PLACEBO	Baseline	1	SOD1 Plasma (ng/ml) (NR 10-50)	217.732	ng/ml	10-50
105	PLACEBO	Visit 4	8	SOD1 Plasma (ng/ml) (NR 10-50)	113.142	ng/ml	10-50
105	PLACEBO	Visit 6	12	SOD1 Plasma (ng/ml) (NR 10-50)	.	ng/ml	10-50
105	PLACEBO	Visit 7	46	SOD1 Plasma (ng/ml) (NR 10-50)	100.708	ng/ml	10-50
105	PLACEBO	Visit 8	94	SOD1 Plasma (ng/ml) (NR 10-50)	95.91	ng/ml	10-50
106	GM604	Baseline	1	SOD1 Plasma (ng/ml) (NR 10-50)	114.759	ng/ml	10-50
106	GM604	Visit 4	8	SOD1 Plasma (ng/ml) (NR 10-50)	110.522	ng/ml	10-50
106	GM604	Visit 6	15	SOD1 Plasma (ng/ml) (NR 10-50)	154.022	ng/ml	10-50
106	GM604	Visit 7	58	SOD1 Plasma (ng/ml) (NR 10-50)	110.725	ng/ml	10-50
106	GM604	Visit 8	82	SOD1 Plasma (ng/ml) (NR 10-50)	72.361	ng/ml	10-50
201	GM604	Baseline	1	SOD1 Plasma (ng/ml) (NR 10-50)	183.024	ng/ml	10-50
201	GM604	Visit 4	8	SOD1 Plasma (ng/ml) (NR 10-50)	71.208	ng/ml	10-50
201	GM604	Visit 6	12	SOD1 Plasma (ng/ml) (NR 10-50)	71.377	ng/ml	10-50
201	GM604	Visit 7	36	SOD1 Plasma (ng/ml) (NR 10-50)	107.844	ng/ml	10-50
201	GM604	Visit 8	94	SOD1 Plasma (ng/ml) (NR 10-50)	119.154	ng/ml	10-50
202	PLACEBO	Baseline	1	SOD1 Plasma (ng/ml) (NR 10-50)	70.542	ng/ml	10-50
202	PLACEBO	Visit 4	8	SOD1 Plasma (ng/ml) (NR 10-50)	66.256	ng/ml	10-50
202	PLACEBO	Visit 6	12	SOD1 Plasma (ng/ml) (NR 10-50)	135.573	ng/ml	10-50
202	PLACEBO	Visit 7	46	SOD1 Plasma (ng/ml) (NR 10-50)	109.374	ng/ml	10-50
202	PLACEBO	Visit 8	78	SOD1 Plasma (ng/ml) (NR 10-50)	117.37	ng/ml	10-50
203	GM604	Baseline	1	SOD1 Plasma (ng/ml) (NR 10-50)	56.453	ng/ml	10-50
203	GM604	Visit 4	8	SOD1 Plasma (ng/ml) (NR 10-50)	82.321	ng/ml	10-50
203	GM604	Visit 6	12	SOD1 Plasma (ng/ml) (NR 10-50)	71.701	ng/ml	10-50
203	GM604	Visit 7	.	SOD1 Plasma (ng/ml) (NR 10-50)	.	ng/ml	10-50
203	GM604	Visit 8	.	SOD1 Plasma (ng/ml) (NR 10-50)	.	ng/ml	10-50
204	GM604	Baseline	1	SOD1 Plasma (ng/ml) (NR 10-50)	74.265	ng/ml	10-50
204	GM604	Visit 4	8	SOD1 Plasma (ng/ml) (NR 10-50)	215.88	ng/ml	10-50
204	GM604	Visit 6	12	SOD1 Plasma (ng/ml) (NR 10-50)	91.894	ng/ml	10-50
204	GM604	Visit 7	45	SOD1 Plasma (ng/ml) (NR 10-50)	126.799	ng/ml	10-50
204	GM604	Visit 8	73	SOD1 Plasma (ng/ml) (NR 10-50)	100.609	ng/ml	10-50
205	PLACEBO	Baseline	1	SOD1 Plasma (ng/ml) (NR 10-50)	46.649	ng/ml	10-50
205	PLACEBO	Visit 4	8	SOD1 Plasma (ng/ml) (NR 10-50)	83.837	ng/ml	10-50
205	PLACEBO	Visit 6	12	SOD1 Plasma (ng/ml) (NR 10-50)	57.994	ng/ml	10-50
205	PLACEBO	Visit 7	45	SOD1 Plasma (ng/ml) (NR 10-50)	90.788	ng/ml	10-50
205	PLACEBO	Visit 8	74	SOD1 Plasma (ng/ml) (NR 10-50)	78.889	ng/ml	10-50
207	GM604	Baseline	1	SOD1 Plasma (ng/ml) (NR 10-50)	52.252	ng/ml	10-50
207	GM604	Visit 4	8	SOD1 Plasma (ng/ml) (NR 10-50)	37.89	ng/ml	10-50
207	GM604	Visit 6	12	SOD1 Plasma (ng/ml) (NR 10-50)	51.909	ng/ml	10-50
207	GM604	Visit 7	47	SOD1 Plasma (ng/ml) (NR 10-50)	95.778	ng/ml	10-50
207	GM604	Visit 8	75	SOD1 Plasma (ng/ml) (NR 10-50)	55.823	ng/ml	10-50
