# Supplementary material for: A Phase 2A randomized, double-blind, placebo-controlled pilot trial of GM604 in patients with Amyotrophic Lateral Sclerosis (ALS Protocol GALS-001) and a single compassionate patient treatment (Protocol GALS-C)
Source: F1000Res. 2017 Mar 7;6:230. [Version 1] doi: 10.12688/f1000research.10519.1 (PMC6051227; doi:10.12688/f1000research.10519.1)
Supplement: Plasma total tau measurements (GALS-001) [file f1000research-6-11337-s0001.tgz › 4b576c8b-eaef-4e42-abce-cf3c24b1dbd5_Dataset2-Totaltau.Plasma_GALS-001.xlsx]

## Sheet: Sheet1
Subject	Planned Treatment Assignment	Visit	Analysis Day	Parameter	Result	Units	Normal Range
101	GM604	Baseline	1	Total Tau Plasma (pg/ml) (NR 0-10)	.	pg/ml	0-10
101	GM604	Visit 4	12	Total Tau Plasma (pg/ml) (NR 0-10)	.	pg/ml	0-10
101	GM604	Visit 6	16	Total Tau Plasma (pg/ml) (NR 0-10)	.	pg/ml	0-10
101	GM604	Visit 7	50	Total Tau Plasma (pg/ml) (NR 0-10)	.	pg/ml	0-10
101	GM604	Visit 8	93	Total Tau Plasma (pg/ml) (NR 0-10)	.	pg/ml	0-10
102	PLACEBO	Baseline	1	Total Tau Plasma (pg/ml) (NR 0-10)	0.404	pg/ml	0-10
102	PLACEBO	Visit 4	8	Total Tau Plasma (pg/ml) (NR 0-10)	0.485	pg/ml	0-10
102	PLACEBO	Visit 6	11	Total Tau Plasma (pg/ml) (NR 0-10)	0.372	pg/ml	0-10
102	PLACEBO	Visit 7	44	Total Tau Plasma (pg/ml) (NR 0-10)	0.613	pg/ml	0-10
102	PLACEBO	Visit 8	78	Total Tau Plasma (pg/ml) (NR 0-10)	0.444	pg/ml	0-10
103	GM604	Baseline	1	Total Tau Plasma (pg/ml) (NR 0-10)	.	pg/ml	0-10
103	GM604	Visit 4	8	Total Tau Plasma (pg/ml) (NR 0-10)	0.074	pg/ml	0-10
103	GM604	Visit 6	12	Total Tau Plasma (pg/ml) (NR 0-10)	0.298	pg/ml	0-10
103	GM604	Visit 7	45	Total Tau Plasma (pg/ml) (NR 0-10)	0.114	pg/ml	0-10
103	GM604	Visit 8	101	Total Tau Plasma (pg/ml) (NR 0-10)	0.088	pg/ml	0-10
104	GM604	Baseline	1	Total Tau Plasma (pg/ml) (NR 0-10)	0.3	pg/ml	0-10
104	GM604	Visit 4	8	Total Tau Plasma (pg/ml) (NR 0-10)	0.206	pg/ml	0-10
104	GM604	Visit 6	12	Total Tau Plasma (pg/ml) (NR 0-10)	0.241	pg/ml	0-10
104	GM604	Visit 7	44	Total Tau Plasma (pg/ml) (NR 0-10)	0.228	pg/ml	0-10
104	GM604	Visit 8	101	Total Tau Plasma (pg/ml) (NR 0-10)	0.079	pg/ml	0-10
105	PLACEBO	Baseline	1	Total Tau Plasma (pg/ml) (NR 0-10)	.	pg/ml	0-10
105	PLACEBO	Visit 4	8	Total Tau Plasma (pg/ml) (NR 0-10)	.	pg/ml	0-10
105	PLACEBO	Visit 6	12	Total Tau Plasma (pg/ml) (NR 0-10)	.	pg/ml	0-10
105	PLACEBO	Visit 7	46	Total Tau Plasma (pg/ml) (NR 0-10)	0.216	pg/ml	0-10
105	PLACEBO	Visit 8	94	Total Tau Plasma (pg/ml) (NR 0-10)	0.343	pg/ml	0-10
106	GM604	Baseline	1	Total Tau Plasma (pg/ml) (NR 0-10)	0.412	pg/ml	0-10
106	GM604	Visit 4	8	Total Tau Plasma (pg/ml) (NR 0-10)	0.914	pg/ml	0-10
106	GM604	Visit 6	15	Total Tau Plasma (pg/ml) (NR 0-10)	0.44	pg/ml	0-10
106	GM604	Visit 7	58	Total Tau Plasma (pg/ml) (NR 0-10)	0.259	pg/ml	0-10
106	GM604	Visit 8	82	Total Tau Plasma (pg/ml) (NR 0-10)	0.229	pg/ml	0-10
201	GM604	Baseline	1	Total Tau Plasma (pg/ml) (NR 0-10)	0.262	pg/ml	0-10
201	GM604	Visit 4	8	Total Tau Plasma (pg/ml) (NR 0-10)	0.078	pg/ml	0-10
201	GM604	Visit 6	12	Total Tau Plasma (pg/ml) (NR 0-10)	0.274	pg/ml	0-10
201	GM604	Visit 7	36	Total Tau Plasma (pg/ml) (NR 0-10)	0.187	pg/ml	0-10
201	GM604	Visit 8	94	Total Tau Plasma (pg/ml) (NR 0-10)	0.15	pg/ml	0-10
202	PLACEBO	Baseline	1	Total Tau Plasma (pg/ml) (NR 0-10)	1.527	pg/ml	0-10
202	PLACEBO	Visit 4	8	Total Tau Plasma (pg/ml) (NR 0-10)	1.222	pg/ml	0-10
202	PLACEBO	Visit 6	12	Total Tau Plasma (pg/ml) (NR 0-10)	1.203	pg/ml	0-10
202	PLACEBO	Visit 7	46	Total Tau Plasma (pg/ml) (NR 0-10)	1.343	pg/ml	0-10
202	PLACEBO	Visit 8	78	Total Tau Plasma (pg/ml) (NR 0-10)	1.232	pg/ml	0-10
203	GM604	Baseline	1	Total Tau Plasma (pg/ml) (NR 0-10)	0.361	pg/ml	0-10
203	GM604	Visit 4	8	Total Tau Plasma (pg/ml) (NR 0-10)	0.39	pg/ml	0-10
203	GM604	Visit 6	12	Total Tau Plasma (pg/ml) (NR 0-10)	0.435	pg/ml	0-10
203	GM604	Visit 7	.	Total Tau Plasma (pg/ml) (NR 0-10)	.	pg/ml	0-10
203	GM604	Visit 8	.	Total Tau Plasma (pg/ml) (NR 0-10)	.	pg/ml	0-10
204	GM604	Baseline	1	Total Tau Plasma (pg/ml) (NR 0-10)	0.173	pg/ml	0-10
204	GM604	Visit 4	8	Total Tau Plasma (pg/ml) (NR 0-10)	0.059	pg/ml	0-10
204	GM604	Visit 6	12	Total Tau Plasma (pg/ml) (NR 0-10)	0.181	pg/ml	0-10
204	GM604	Visit 7	45	Total Tau Plasma (pg/ml) (NR 0-10)	0.132	pg/ml	0-10
204	GM604	Visit 8	73	Total Tau Plasma (pg/ml) (NR 0-10)	0.284	pg/ml	0-10
205	PLACEBO	Baseline	1	Total Tau Plasma (pg/ml) (NR 0-10)	0.08	pg/ml	0-10
205	PLACEBO	Visit 4	8	Total Tau Plasma (pg/ml) (NR 0-10)	.	pg/ml	0-10
205	PLACEBO	Visit 6	12	Total Tau Plasma (pg/ml) (NR 0-10)	0.06	pg/ml	0-10
205	PLACEBO	Visit 7	45	Total Tau Plasma (pg/ml) (NR 0-10)	0.08	pg/ml	0-10
205	PLACEBO	Visit 8	74	Total Tau Plasma (pg/ml) (NR 0-10)	.	pg/ml	0-10
207	GM604	Baseline	1	Total Tau Plasma (pg/ml) (NR 0-10)	0.04	pg/ml	0-10
207	GM604	Visit 4	8	Total Tau Plasma (pg/ml) (NR 0-10)	0.08	pg/ml	0-10
207	GM604	Visit 6	12	Total Tau Plasma (pg/ml) (NR 0-10)	0.04	pg/ml	0-10
207	GM604	Visit 7	47	Total Tau Plasma (pg/ml) (NR 0-10)	0.03	pg/ml	0-10
207	GM604	Visit 8	75	Total Tau Plasma (pg/ml) (NR 0-10)	0.04	pg/ml	0-10
