# Supplementary material for: A Phase 2A randomized, double-blind, placebo-controlled pilot trial of GM604 in patients with Amyotrophic Lateral Sclerosis (ALS Protocol GALS-001) and a single compassionate patient treatment (Protocol GALS-C)
Source: F1000Res. 2017 Mar 7;6:230. [Version 1] doi: 10.12688/f1000research.10519.1 (PMC6051227; doi:10.12688/f1000research.10519.1)
Supplement: Plasma TDP-43 measurements (GALS-001) [file f1000research-6-11337-s0002.tgz › 44643a9e-042e-49b1-894c-08c4a275285c_Dataset3-TDP43.Plasma_GALS-001.xlsx]

## Sheet: Sheet1
Subject	Planned Treatment Assignment	Visit	Analysis Day	Parameter	Result	Units	Normal Range
101	GM604	Baseline	1	TDP 43 Plasma (pg/ml) (NR 0-50)	.	pg/ml	0-50
101	GM604	Visit 4	12	TDP 43 Plasma (pg/ml) (NR 0-50)	525.26	pg/ml	0-50
101	GM604	Visit 6	16	TDP 43 Plasma (pg/ml) (NR 0-50)	145.191	pg/ml	0-50
101	GM604	Visit 7	50	TDP 43 Plasma (pg/ml) (NR 0-50)	166.27	pg/ml	0-50
101	GM604	Visit 8	93	TDP 43 Plasma (pg/ml) (NR 0-50)	140.59	pg/ml	0-50
102	PLACEBO	Visit 4	8	TDP 43 Plasma (pg/ml) (NR 0-50)	104.959	pg/ml	0-50
102	PLACEBO	Visit 6	11	TDP 43 Plasma (pg/ml) (NR 0-50)	132.137	pg/ml	0-50
102	PLACEBO	Visit 7	44	TDP 43 Plasma (pg/ml) (NR 0-50)	199.548	pg/ml	0-50
102	PLACEBO	Visit 8	78	TDP 43 Plasma (pg/ml) (NR 0-50)	157.068	pg/ml	0-50
103	GM604	Baseline	1	TDP 43 Plasma (pg/ml) (NR 0-50)	180.395	pg/ml	0-50
103	GM604	Visit 4	8	TDP 43 Plasma (pg/ml) (NR 0-50)	146.047	pg/ml	0-50
103	GM604	Visit 6	12	TDP 43 Plasma (pg/ml) (NR 0-50)	217.471	pg/ml	0-50
103	GM604	Visit 7	45	TDP 43 Plasma (pg/ml) (NR 0-50)	81.097	pg/ml	0-50
103	GM604	Visit 8	101	TDP 43 Plasma (pg/ml) (NR 0-50)	85.698	pg/ml	0-50
104	GM604	Baseline	1	TDP 43 Plasma (pg/ml) (NR 0-50)	134.972	pg/ml	0-50
104	GM604	Visit 4	8	TDP 43 Plasma (pg/ml) (NR 0-50)	118.227	pg/ml	0-50
104	GM604	Visit 6	12	TDP 43 Plasma (pg/ml) (NR 0-50)	129.783	pg/ml	0-50
104	GM604	Visit 7	44	TDP 43 Plasma (pg/ml) (NR 0-50)	83.451	pg/ml	0-50
104	GM604	Visit 8	101	TDP 43 Plasma (pg/ml) (NR 0-50)	98.753	pg/ml	0-50
105	PLACEBO	Baseline	1	TDP 43 Plasma (pg/ml) (NR 0-50)	239.299	pg/ml	0-50
105	PLACEBO	Visit 4	8	TDP 43 Plasma (pg/ml) (NR 0-50)	112.449	pg/ml	0-50
105	PLACEBO	Visit 6	12	TDP 43 Plasma (pg/ml) (NR 0-50)	121.972	pg/ml	0-50
105	PLACEBO	Visit 7	46	TDP 43 Plasma (pg/ml) (NR 0-50)	225.656	pg/ml	0-50
105	PLACEBO	Visit 8	94	TDP 43 Plasma (pg/ml) (NR 0-50)	86.765	pg/ml	0-50
106	GM604	Baseline	1	TDP 43 Plasma (pg/ml) (NR 0-50)	109.662	pg/ml	0-50
106	GM604	Visit 4	8	TDP 43 Plasma (pg/ml) (NR 0-50)	104.805	pg/ml	0-50
106	GM604	Visit 6	15	TDP 43 Plasma (pg/ml) (NR 0-50)	90.361	pg/ml	0-50
106	GM604	Visit 7	58	TDP 43 Plasma (pg/ml) (NR 0-50)	128.773	pg/ml	0-50
106	GM604	Visit 8	82	TDP 43 Plasma (pg/ml) (NR 0-50)	57.436	pg/ml	0-50
201	GM604	Baseline	1	TDP 43 Plasma (pg/ml) (NR 0-50)	90.171	pg/ml	0-50
201	GM604	Visit 4	8	TDP 43 Plasma (pg/ml) (NR 0-50)	93.451	pg/ml	0-50
201	GM604	Visit 6	12	TDP 43 Plasma (pg/ml) (NR 0-50)	124.736	pg/ml	0-50
201	GM604	Visit 7	36	TDP 43 Plasma (pg/ml) (NR 0-50)	126.124	pg/ml	0-50
201	GM604	Visit 8	94	TDP 43 Plasma (pg/ml) (NR 0-50)	75.98	pg/ml	0-50
202	PLACEBO	Baseline	1	TDP 43 Plasma (pg/ml) (NR 0-50)	91.938	pg/ml	0-50
202	PLACEBO	Visit 4	8	TDP 43 Plasma (pg/ml) (NR 0-50)	78.629	pg/ml	0-50
202	PLACEBO	Visit 6	12	TDP 43 Plasma (pg/ml) (NR 0-50)	47.407	pg/ml	0-50
202	PLACEBO	Visit 7	46	TDP 43 Plasma (pg/ml) (NR 0-50)	108.715	pg/ml	0-50
202	PLACEBO	Visit 8	78	TDP 43 Plasma (pg/ml) (NR 0-50)	101.651	pg/ml	0-50
203	GM604	Baseline	1	TDP 43 Plasma (pg/ml) (NR 0-50)	312.699	pg/ml	0-50
203	GM604	Visit 4	8	TDP 43 Plasma (pg/ml) (NR 0-50)	337.55	pg/ml	0-50
203	GM604	Visit 6	12	TDP 43 Plasma (pg/ml) (NR 0-50)	205.598	pg/ml	0-50
203	GM604	Visit 7	.	TDP 43 Plasma (pg/ml) (NR 0-50)	.	pg/ml	0-50
203	GM604	Visit 8	.	TDP 43 Plasma (pg/ml) (NR 0-50)	.	pg/ml	0-50
204	GM604	Baseline	1	TDP 43 Plasma (pg/ml) (NR 0-50)	102.913	pg/ml	0-50
204	GM604	Visit 4	8	TDP 43 Plasma (pg/ml) (NR 0-50)	209.572	pg/ml	0-50
204	GM604	Visit 6	12	TDP 43 Plasma (pg/ml) (NR 0-50)	84.116	pg/ml	0-50
204	GM604	Visit 7	45	TDP 43 Plasma (pg/ml) (NR 0-50)	59.896	pg/ml	0-50
204	GM604	Visit 8	73	TDP 43 Plasma (pg/ml) (NR 0-50)	74.087	pg/ml	0-50
205	PLACEBO	Baseline	1	TDP 43 Plasma (pg/ml) (NR 0-50)	38.121	pg/ml	0-50
205	PLACEBO	Visit 4	8	TDP 43 Plasma (pg/ml) (NR 0-50)	77.823	pg/ml	0-50
205	PLACEBO	Visit 6	12	TDP 43 Plasma (pg/ml) (NR 0-50)	85.799	pg/ml	0-50
205	PLACEBO	Visit 7	45	TDP 43 Plasma (pg/ml) (NR 0-50)	.	pg/ml	0-50
205	PLACEBO	Visit 8	74	TDP 43 Plasma (pg/ml) (NR 0-50)	71.619	pg/ml	0-50
207	GM604	Baseline	1	TDP 43 Plasma (pg/ml) (NR 0-50)	51.71	pg/ml	0-50
207	GM604	Visit 4	8	TDP 43 Plasma (pg/ml) (NR 0-50)	18.507	pg/ml	0-50
207	GM604	Visit 6	12	TDP 43 Plasma (pg/ml) (NR 0-50)	74.987	pg/ml	0-50
207	GM604	Visit 7	47	TDP 43 Plasma (pg/ml) (NR 0-50)	79.004	pg/ml	0-50
207	GM604	Visit 8	75	TDP 43 Plasma (pg/ml) (NR 0-50)	.	pg/ml	0-50
