# Supplementary material for: A Phase 2A randomized, double-blind, placebo-controlled pilot trial of GM604 in patients with Amyotrophic Lateral Sclerosis (ALS Protocol GALS-001) and a single compassionate patient treatment (Protocol GALS-C)
Source: F1000Res. 2017 Mar 7;6:230. [Version 1] doi: 10.12688/f1000research.10519.1 (PMC6051227; doi:10.12688/f1000research.10519.1)
Supplement: CSF SOD1 measurements (GALS-001) [file f1000research-6-11337-s0003.tgz › 0d80b1bc-b103-4fa0-b3f5-ebf7d7fcded9_Dataset4-SOD1.CSF_GALS-001.xlsx]

## Sheet: Sheet1
Subject	Planned Treatment Assignment	Visit	Analysis Day	Parameter	Result	Units	Normal Range
101	GM604	Baseline	1	SOD1 CSF (ng/ml) (NR 50-200)	172.605	ng/ml	50-200
101	GM604	Visit 4	12	SOD1 CSF (ng/ml) (NR 50-200)	.	ng/ml	50-200
101	GM604	Visit 6	16	SOD1 CSF (ng/ml) (NR 50-200)	199.281	ng/ml	50-200
101	GM604	Visit 7	50	SOD1 CSF (ng/ml) (NR 50-200)	.	ng/ml	50-200
101	GM604	Visit 8	93	SOD1 CSF (ng/ml) (NR 50-200)	158.983	ng/ml	50-200
102	PLACEBO	Baseline	1	SOD1 CSF (ng/ml) (NR 50-200)	138.437	ng/ml	50-200
102	PLACEBO	Visit 4	8	SOD1 CSF (ng/ml) (NR 50-200)	.	ng/ml	50-200
102	PLACEBO	Visit 6	11	SOD1 CSF (ng/ml) (NR 50-200)	139.271	ng/ml	50-200
102	PLACEBO	Visit 7	44	SOD1 CSF (ng/ml) (NR 50-200)	.	ng/ml	50-200
102	PLACEBO	Visit 8	78	SOD1 CSF (ng/ml) (NR 50-200)	127.957	ng/ml	50-200
103	GM604	Baseline	1	SOD1 CSF (ng/ml) (NR 50-200)	72.399	ng/ml	50-200
103	GM604	Visit 4	8	SOD1 CSF (ng/ml) (NR 50-200)	.	ng/ml	50-200
103	GM604	Visit 6	12	SOD1 CSF (ng/ml) (NR 50-200)	78.134	ng/ml	50-200
103	GM604	Visit 7	45	SOD1 CSF (ng/ml) (NR 50-200)	.	ng/ml	50-200
103	GM604	Visit 8	101	SOD1 CSF (ng/ml) (NR 50-200)	78.777	ng/ml	50-200
104	GM604	Baseline	1	SOD1 CSF (ng/ml) (NR 50-200)	124.523	ng/ml	50-200
104	GM604	Visit 4	8	SOD1 CSF (ng/ml) (NR 50-200)	.	ng/ml	50-200
104	GM604	Visit 6	12	SOD1 CSF (ng/ml) (NR 50-200)	78.989	ng/ml	50-200
104	GM604	Visit 7	44	SOD1 CSF (ng/ml) (NR 50-200)	.	ng/ml	50-200
104	GM604	Visit 8	101	SOD1 CSF (ng/ml) (NR 50-200)	368.519	ng/ml	50-200
105	PLACEBO	Baseline	1	SOD1 CSF (ng/ml) (NR 50-200)	75.103	ng/ml	50-200
105	PLACEBO	Visit 4	8	SOD1 CSF (ng/ml) (NR 50-200)	.	ng/ml	50-200
105	PLACEBO	Visit 6	12	SOD1 CSF (ng/ml) (NR 50-200)	78.962	ng/ml	50-200
105	PLACEBO	Visit 7	46	SOD1 CSF (ng/ml) (NR 50-200)	.	ng/ml	50-200
105	PLACEBO	Visit 8	94	SOD1 CSF (ng/ml) (NR 50-200)	68.27	ng/ml	50-200
106	GM604	Baseline	1	SOD1 CSF (ng/ml) (NR 50-200)	109.52	ng/ml	50-200
106	GM604	Visit 4	8	SOD1 CSF (ng/ml) (NR 50-200)	.	ng/ml	50-200
106	GM604	Visit 6	15	SOD1 CSF (ng/ml) (NR 50-200)	142.202	ng/ml	50-200
106	GM604	Visit 7	58	SOD1 CSF (ng/ml) (NR 50-200)	.	ng/ml	50-200
106	GM604	Visit 8	82	SOD1 CSF (ng/ml) (NR 50-200)	129.064	ng/ml	50-200
201	GM604	Baseline	1	SOD1 CSF (ng/ml) (NR 50-200)	592.224	ng/ml	50-200
201	GM604	Visit 4	8	SOD1 CSF (ng/ml) (NR 50-200)	.	ng/ml	50-200
201	GM604	Visit 6	12	SOD1 CSF (ng/ml) (NR 50-200)	303.54	ng/ml	50-200
201	GM604	Visit 7	36	SOD1 CSF (ng/ml) (NR 50-200)	.	ng/ml	50-200
201	GM604	Visit 8	94	SOD1 CSF (ng/ml) (NR 50-200)	358.364	ng/ml	50-200
202	PLACEBO	Baseline	1	SOD1 CSF (ng/ml) (NR 50-200)	126.416	ng/ml	50-200
202	PLACEBO	Visit 4	8	SOD1 CSF (ng/ml) (NR 50-200)	.	ng/ml	50-200
202	PLACEBO	Visit 6	12	SOD1 CSF (ng/ml) (NR 50-200)	272.727	ng/ml	50-200
202	PLACEBO	Visit 7	46	SOD1 CSF (ng/ml) (NR 50-200)	.	ng/ml	50-200
202	PLACEBO	Visit 8	78	SOD1 CSF (ng/ml) (NR 50-200)	.	ng/ml	50-200
203	GM604	Baseline	1	SOD1 CSF (ng/ml) (NR 50-200)	86.608	ng/ml	50-200
203	GM604	Visit 4	8	SOD1 CSF (ng/ml) (NR 50-200)	.	ng/ml	50-200
203	GM604	Visit 6	12	SOD1 CSF (ng/ml) (NR 50-200)	88.568	ng/ml	50-200
203	GM604	Visit 7	.	SOD1 CSF (ng/ml) (NR 50-200)	.	ng/ml	50-200
203	GM604	Visit 8	.	SOD1 CSF (ng/ml) (NR 50-200)	.	ng/ml	50-200
204	GM604	Baseline	1	SOD1 CSF (ng/ml) (NR 50-200)	167.964	ng/ml	50-200
204	GM604	Visit 4	8	SOD1 CSF (ng/ml) (NR 50-200)	.	ng/ml	50-200
204	GM604	Visit 6	12	SOD1 CSF (ng/ml) (NR 50-200)	164.566	ng/ml	50-200
204	GM604	Visit 7	45	SOD1 CSF (ng/ml) (NR 50-200)	.	ng/ml	50-200
204	GM604	Visit 8	73	SOD1 CSF (ng/ml) (NR 50-200)	160.848	ng/ml	50-200
205	PLACEBO	Baseline	1	SOD1 CSF (ng/ml) (NR 50-200)	211.807	ng/ml	50-200
205	PLACEBO	Visit 4	8	SOD1 CSF (ng/ml) (NR 50-200)	.	ng/ml	50-200
205	PLACEBO	Visit 6	12	SOD1 CSF (ng/ml) (NR 50-200)	212.481	ng/ml	50-200
205	PLACEBO	Visit 7	45	SOD1 CSF (ng/ml) (NR 50-200)	.	ng/ml	50-200
205	PLACEBO	Visit 8	74	SOD1 CSF (ng/ml) (NR 50-200)	219.544	ng/ml	50-200
207	GM604	Baseline	1	SOD1 CSF (ng/ml) (NR 50-200)	166.971	ng/ml	50-200
207	GM604	Visit 4	8	SOD1 CSF (ng/ml) (NR 50-200)	.	ng/ml	50-200
207	GM604	Visit 6	12	SOD1 CSF (ng/ml) (NR 50-200)	170.089	ng/ml	50-200
207	GM604	Visit 7	47	SOD1 CSF (ng/ml) (NR 50-200)	.	ng/ml	50-200
207	GM604	Visit 8	75	SOD1 CSF (ng/ml) (NR 50-200)	168.337	ng/ml	50-200
