# Supplementary material for: A Phase 2A randomized, double-blind, placebo-controlled pilot trial of GM604 in patients with Amyotrophic Lateral Sclerosis (ALS Protocol GALS-001) and a single compassionate patient treatment (Protocol GALS-C)
Source: F1000Res. 2017 Mar 7;6:230. [Version 1] doi: 10.12688/f1000research.10519.1 (PMC6051227; doi:10.12688/f1000research.10519.1)
Supplement: CSF total tau measurements (GALS-001) [file f1000research-6-11337-s0004.tgz › 47126c53-4334-44cd-bf33-4f694f6791bb_Dataset5-Totaltau.CSF_GALS-001.xlsx]

## Sheet: Sheet1
Subject	Planned Treatment Assignment	Visit	Analysis Day	Parameter	Result	Units	Normal Range
101	GM604	Baseline	1	Total Tau CSF (pg/ml) (NR 100-350)	359.032	pg/ml	100-350
101	GM604	Visit 4	12	Total Tau CSF (pg/ml) (NR 100-350)	.	pg/ml	100-350
101	GM604	Visit 6	16	Total Tau CSF (pg/ml) (NR 100-350)	392.572	pg/ml	100-350
101	GM604	Visit 7	50	Total Tau CSF (pg/ml) (NR 100-350)	.	pg/ml	100-350
101	GM604	Visit 8	93	Total Tau CSF (pg/ml) (NR 100-350)	408.003	pg/ml	100-350
102	PLACEBO	Baseline	1	Total Tau CSF (pg/ml) (NR 100-350)	325.476	pg/ml	100-350
102	PLACEBO	Visit 4	8	Total Tau CSF (pg/ml) (NR 100-350)	.	pg/ml	100-350
102	PLACEBO	Visit 6	11	Total Tau CSF (pg/ml) (NR 100-350)	346.482	pg/ml	100-350
102	PLACEBO	Visit 7	44	Total Tau CSF (pg/ml) (NR 100-350)	.	pg/ml	100-350
102	PLACEBO	Visit 8	78	Total Tau CSF (pg/ml) (NR 100-350)	328.422	pg/ml	100-350
103	GM604	Baseline	1	Total Tau CSF (pg/ml) (NR 100-350)	177.183	pg/ml	100-350
103	GM604	Visit 4	8	Total Tau CSF (pg/ml) (NR 100-350)	.	pg/ml	100-350
103	GM604	Visit 6	12	Total Tau CSF (pg/ml) (NR 100-350)	180.462	pg/ml	100-350
103	GM604	Visit 7	45	Total Tau CSF (pg/ml) (NR 100-350)	.	pg/ml	100-350
103	GM604	Visit 8	101	Total Tau CSF (pg/ml) (NR 100-350)	100.954	pg/ml	100-350
104	GM604	Baseline	1	Total Tau CSF (pg/ml) (NR 100-350)	154.836	pg/ml	100-350
104	GM604	Visit 4	8	Total Tau CSF (pg/ml) (NR 100-350)	.	pg/ml	100-350
104	GM604	Visit 6	12	Total Tau CSF (pg/ml) (NR 100-350)	171.331	pg/ml	100-350
104	GM604	Visit 7	44	Total Tau CSF (pg/ml) (NR 100-350)	.	pg/ml	100-350
104	GM604	Visit 8	101	Total Tau CSF (pg/ml) (NR 100-350)	162.553	pg/ml	100-350
105	PLACEBO	Baseline	1	Total Tau CSF (pg/ml) (NR 100-350)	246.415	pg/ml	100-350
105	PLACEBO	Visit 4	8	Total Tau CSF (pg/ml) (NR 100-350)	.	pg/ml	100-350
105	PLACEBO	Visit 6	12	Total Tau CSF (pg/ml) (NR 100-350)	243.308	pg/ml	100-350
105	PLACEBO	Visit 7	46	Total Tau CSF (pg/ml) (NR 100-350)	.	pg/ml	100-350
105	PLACEBO	Visit 8	94	Total Tau CSF (pg/ml) (NR 100-350)	241.836	pg/ml	100-350
106	GM604	Baseline	1	Total Tau CSF (pg/ml) (NR 100-350)	225.19	pg/ml	100-350
106	GM604	Visit 4	8	Total Tau CSF (pg/ml) (NR 100-350)	.	pg/ml	100-350
106	GM604	Visit 6	15	Total Tau CSF (pg/ml) (NR 100-350)	174.276	pg/ml	100-350
106	GM604	Visit 7	58	Total Tau CSF (pg/ml) (NR 100-350)	.	pg/ml	100-350
106	GM604	Visit 8	82	Total Tau CSF (pg/ml) (NR 100-350)	182.951	pg/ml	100-350
201	GM604	Baseline	1	Total Tau CSF (pg/ml) (NR 100-350)	537.593	pg/ml	100-350
201	GM604	Visit 4	8	Total Tau CSF (pg/ml) (NR 100-350)	.	pg/ml	100-350
201	GM604	Visit 6	12	Total Tau CSF (pg/ml) (NR 100-350)	552.695	pg/ml	100-350
201	GM604	Visit 7	36	Total Tau CSF (pg/ml) (NR 100-350)	.	pg/ml	100-350
201	GM604	Visit 8	94	Total Tau CSF (pg/ml) (NR 100-350)	603.053	pg/ml	100-350
202	PLACEBO	Baseline	1	Total Tau CSF (pg/ml) (NR 100-350)	319.634	pg/ml	100-350
202	PLACEBO	Visit 4	8	Total Tau CSF (pg/ml) (NR 100-350)	.	pg/ml	100-350
202	PLACEBO	Visit 6	12	Total Tau CSF (pg/ml) (NR 100-350)	365.361	pg/ml	100-350
202	PLACEBO	Visit 7	46	Total Tau CSF (pg/ml) (NR 100-350)	.	pg/ml	100-350
202	PLACEBO	Visit 8	78	Total Tau CSF (pg/ml) (NR 100-350)	.	pg/ml	100-350
203	GM604	Baseline	1	Total Tau CSF (pg/ml) (NR 100-350)	309.042	pg/ml	100-350
203	GM604	Visit 4	8	Total Tau CSF (pg/ml) (NR 100-350)	.	pg/ml	100-350
203	GM604	Visit 6	12	Total Tau CSF (pg/ml) (NR 100-350)	218.888	pg/ml	100-350
203	GM604	Visit 7	.	Total Tau CSF (pg/ml) (NR 100-350)	.	pg/ml	100-350
203	GM604	Visit 8	.	Total Tau CSF (pg/ml) (NR 100-350)	.	pg/ml	100-350
204	GM604	Baseline	1	Total Tau CSF (pg/ml) (NR 100-350)	330.446	pg/ml	100-350
204	GM604	Visit 4	8	Total Tau CSF (pg/ml) (NR 100-350)	.	pg/ml	100-350
204	GM604	Visit 6	12	Total Tau CSF (pg/ml) (NR 100-350)	348.876	pg/ml	100-350
204	GM604	Visit 7	45	Total Tau CSF (pg/ml) (NR 100-350)	.	pg/ml	100-350
204	GM604	Visit 8	73	Total Tau CSF (pg/ml) (NR 100-350)	371.985	pg/ml	100-350
205	PLACEBO	Baseline	1	Total Tau CSF (pg/ml) (NR 100-350)	655.881	pg/ml	100-350
205	PLACEBO	Visit 4	8	Total Tau CSF (pg/ml) (NR 100-350)	.	pg/ml	100-350
205	PLACEBO	Visit 6	12	Total Tau CSF (pg/ml) (NR 100-350)	696.702	pg/ml	100-350
205	PLACEBO	Visit 7	45	Total Tau CSF (pg/ml) (NR 100-350)	.	pg/ml	100-350
205	PLACEBO	Visit 8	74	Total Tau CSF (pg/ml) (NR 100-350)	719.015	pg/ml	100-350
207	GM604	Baseline	1	Total Tau CSF (pg/ml) (NR 100-350)	346.93	pg/ml	100-350
207	GM604	Visit 4	8	Total Tau CSF (pg/ml) (NR 100-350)	.	pg/ml	100-350
207	GM604	Visit 6	12	Total Tau CSF (pg/ml) (NR 100-350)	389.557	pg/ml	100-350
207	GM604	Visit 7	47	Total Tau CSF (pg/ml) (NR 100-350)	.	pg/ml	100-350
207	GM604	Visit 8	75	Total Tau CSF (pg/ml) (NR 100-350)	464.312	pg/ml	100-350
