# Supplementary material for: A Phase 2A randomized, double-blind, placebo-controlled pilot trial of GM604 in patients with Amyotrophic Lateral Sclerosis (ALS Protocol GALS-001) and a single compassionate patient treatment (Protocol GALS-C)
Source: F1000Res. 2017 Mar 7;6:230. [Version 1] doi: 10.12688/f1000research.10519.1 (PMC6051227; doi:10.12688/f1000research.10519.1)
Supplement: CSF Cystatin C measurements (GALS-001) [file f1000research-6-11337-s0005.tgz › 6acd400e-6f42-40c5-95e6-cfd9c69c02f1_Dataset6-CystatinC.CSF_GALS-001.xlsx]

## Sheet: Sheet1
Subject	Planned Treatment Assignment	Visit	Analysis Day	Parameter	Result	Units	Normal Range
101	GM604	Baseline	1	Cystatin C CSF (ug/ml) (NR 3-8)	4.482	ug/ml	3-8
101	GM604	Visit 4	12	Cystatin C CSF (ug/ml) (NR 3-8)	.	ug/ml	3-8
101	GM604	Visit 6	16	Cystatin C CSF (ug/ml) (NR 3-8)	4.334	ug/ml	3-8
101	GM604	Visit 7	50	Cystatin C CSF (ug/ml) (NR 3-8)	.	ug/ml	3-8
101	GM604	Visit 8	93	Cystatin C CSF (ug/ml) (NR 3-8)	4.011	ug/ml	3-8
102	PLACEBO	Baseline	1	Cystatin C CSF (ug/ml) (NR 3-8)	3.433	ug/ml	3-8
102	PLACEBO	Visit 4	8	Cystatin C CSF (ug/ml) (NR 3-8)	.	ug/ml	3-8
102	PLACEBO	Visit 6	11	Cystatin C CSF (ug/ml) (NR 3-8)	3.374	ug/ml	3-8
102	PLACEBO	Visit 7	44	Cystatin C CSF (ug/ml) (NR 3-8)	.	ug/ml	3-8
102	PLACEBO	Visit 8	78	Cystatin C CSF (ug/ml) (NR 3-8)	3.163	ug/ml	3-8
103	GM604	Baseline	1	Cystatin C CSF (ug/ml) (NR 3-8)	2.789	ug/ml	3-8
103	GM604	Visit 4	8	Cystatin C CSF (ug/ml) (NR 3-8)	.	ug/ml	3-8
103	GM604	Visit 6	12	Cystatin C CSF (ug/ml) (NR 3-8)	2.708	ug/ml	3-8
103	GM604	Visit 7	45	Cystatin C CSF (ug/ml) (NR 3-8)	.	ug/ml	3-8
103	GM604	Visit 8	101	Cystatin C CSF (ug/ml) (NR 3-8)	2.394	ug/ml	3-8
104	GM604	Baseline	1	Cystatin C CSF (ug/ml) (NR 3-8)	2.133	ug/ml	3-8
104	GM604	Visit 4	8	Cystatin C CSF (ug/ml) (NR 3-8)	.	ug/ml	3-8
104	GM604	Visit 6	12	Cystatin C CSF (ug/ml) (NR 3-8)	1.96	ug/ml	3-8
104	GM604	Visit 7	44	Cystatin C CSF (ug/ml) (NR 3-8)	.	ug/ml	3-8
104	GM604	Visit 8	101	Cystatin C CSF (ug/ml) (NR 3-8)	1.818	ug/ml	3-8
105	PLACEBO	Baseline	1	Cystatin C CSF (ug/ml) (NR 3-8)	2.086	ug/ml	3-8
105	PLACEBO	Visit 4	8	Cystatin C CSF (ug/ml) (NR 3-8)	.	ug/ml	3-8
105	PLACEBO	Visit 6	12	Cystatin C CSF (ug/ml) (NR 3-8)	2.08	ug/ml	3-8
105	PLACEBO	Visit 7	46	Cystatin C CSF (ug/ml) (NR 3-8)	.	ug/ml	3-8
105	PLACEBO	Visit 8	94	Cystatin C CSF (ug/ml) (NR 3-8)	1.961	ug/ml	3-8
106	GM604	Baseline	1	Cystatin C CSF (ug/ml) (NR 3-8)	2.125	ug/ml	3-8
106	GM604	Visit 4	8	Cystatin C CSF (ug/ml) (NR 3-8)	.	ug/ml	3-8
106	GM604	Visit 6	15	Cystatin C CSF (ug/ml) (NR 3-8)	2.082	ug/ml	3-8
106	GM604	Visit 7	58	Cystatin C CSF (ug/ml) (NR 3-8)	.	ug/ml	3-8
106	GM604	Visit 8	82	Cystatin C CSF (ug/ml) (NR 3-8)	2.084	ug/ml	3-8
201	GM604	Baseline	1	Cystatin C CSF (ug/ml) (NR 3-8)	5.337	ug/ml	3-8
201	GM604	Visit 4	8	Cystatin C CSF (ug/ml) (NR 3-8)	.	ug/ml	3-8
201	GM604	Visit 6	12	Cystatin C CSF (ug/ml) (NR 3-8)	5.845	ug/ml	3-8
201	GM604	Visit 7	36	Cystatin C CSF (ug/ml) (NR 3-8)	.	ug/ml	3-8
201	GM604	Visit 8	94	Cystatin C CSF (ug/ml) (NR 3-8)	5.569	ug/ml	3-8
202	PLACEBO	Baseline	1	Cystatin C CSF (ug/ml) (NR 3-8)	3.664	ug/ml	3-8
202	PLACEBO	Visit 4	8	Cystatin C CSF (ug/ml) (NR 3-8)	.	ug/ml	3-8
202	PLACEBO	Visit 6	12	Cystatin C CSF (ug/ml) (NR 3-8)	3.876	ug/ml	3-8
202	PLACEBO	Visit 7	46	Cystatin C CSF (ug/ml) (NR 3-8)	.	ug/ml	3-8
202	PLACEBO	Visit 8	78	Cystatin C CSF (ug/ml) (NR 3-8)	.	ug/ml	3-8
203	GM604	Baseline	1	Cystatin C CSF (ug/ml) (NR 3-8)	1.766	ug/ml	3-8
203	GM604	Visit 4	8	Cystatin C CSF (ug/ml) (NR 3-8)	.	ug/ml	3-8
203	GM604	Visit 6	12	Cystatin C CSF (ug/ml) (NR 3-8)	1.984	ug/ml	3-8
203	GM604	Visit 7	.	Cystatin C CSF (ug/ml) (NR 3-8)	.	ug/ml	3-8
203	GM604	Visit 8	.	Cystatin C CSF (ug/ml) (NR 3-8)	.	ug/ml	3-8
204	GM604	Baseline	1	Cystatin C CSF (ug/ml) (NR 3-8)	4.162	ug/ml	3-8
204	GM604	Visit 4	8	Cystatin C CSF (ug/ml) (NR 3-8)	.	ug/ml	3-8
204	GM604	Visit 6	12	Cystatin C CSF (ug/ml) (NR 3-8)	3.929	ug/ml	3-8
204	GM604	Visit 7	45	Cystatin C CSF (ug/ml) (NR 3-8)	.	ug/ml	3-8
204	GM604	Visit 8	73	Cystatin C CSF (ug/ml) (NR 3-8)	4.402	ug/ml	3-8
205	PLACEBO	Baseline	1	Cystatin C CSF (ug/ml) (NR 3-8)	3.755	ug/ml	3-8
205	PLACEBO	Visit 4	8	Cystatin C CSF (ug/ml) (NR 3-8)	.	ug/ml	3-8
205	PLACEBO	Visit 6	12	Cystatin C CSF (ug/ml) (NR 3-8)	2.927	ug/ml	3-8
205	PLACEBO	Visit 7	45	Cystatin C CSF (ug/ml) (NR 3-8)	.	ug/ml	3-8
205	PLACEBO	Visit 8	74	Cystatin C CSF (ug/ml) (NR 3-8)	3.164	ug/ml	3-8
207	GM604	Baseline	1	Cystatin C CSF (ug/ml) (NR 3-8)	2.117	ug/ml	3-8
207	GM604	Visit 4	8	Cystatin C CSF (ug/ml) (NR 3-8)	.	ug/ml	3-8
207	GM604	Visit 6	12	Cystatin C CSF (ug/ml) (NR 3-8)	2.385	ug/ml	3-8
207	GM604	Visit 7	47	Cystatin C CSF (ug/ml) (NR 3-8)	.	ug/ml	3-8
207	GM604	Visit 8	75	Cystatin C CSF (ug/ml) (NR 3-8)	2.835	ug/ml	3-8
