# Supplementary material for: A Phase 2A randomized, double-blind, placebo-controlled pilot trial of GM604 in patients with Amyotrophic Lateral Sclerosis (ALS Protocol GALS-001) and a single compassionate patient treatment (Protocol GALS-C)
Source: F1000Res. 2017 Mar 7;6:230. [Version 1] doi: 10.12688/f1000research.10519.1 (PMC6051227; doi:10.12688/f1000research.10519.1)
Supplement: CSF pNFH measurements (GALS-001) [file f1000research-6-11337-s0006.tgz › 70d3dd98-a27f-4659-a29f-cc5555e41be4_Dataset7-pNFH.CSF_GALS-001.xlsx]

## Sheet: Sheet1
Subject	Planned Treatment Assignment	Visit	Analysis Day	Parameter	Result	Units	Normal Range
101	GM604	Baseline	1	PNFH CSF (ng/ml) (NR 0-0.4)	2.683	ng/ml	0-0.4
101	GM604	Visit 4	12	PNFH CSF (ng/ml) (NR 0-0.4)	.	ng/ml	0-0.4
101	GM604	Visit 6	16	PNFH CSF (ng/ml) (NR 0-0.4)	2.97006	ng/ml	0-0.4
101	GM604	Visit 7	50	PNFH CSF (ng/ml) (NR 0-0.4)	.	ng/ml	0-0.4
101	GM604	Visit 8	93	PNFH CSF (ng/ml) (NR 0-0.4)	2.51189	ng/ml	0-0.4
102	PLACEBO	Baseline	1	PNFH CSF (ng/ml) (NR 0-0.4)	1.1173	ng/ml	0-0.4
102	PLACEBO	Visit 4	8	PNFH CSF (ng/ml) (NR 0-0.4)	.	ng/ml	0-0.4
102	PLACEBO	Visit 6	11	PNFH CSF (ng/ml) (NR 0-0.4)	1.20014	ng/ml	0-0.4
102	PLACEBO	Visit 7	44	PNFH CSF (ng/ml) (NR 0-0.4)	.	ng/ml	0-0.4
102	PLACEBO	Visit 8	78	PNFH CSF (ng/ml) (NR 0-0.4)	0.978431	ng/ml	0-0.4
103	GM604	Baseline	1	PNFH CSF (ng/ml) (NR 0-0.4)	1.95061	ng/ml	0-0.4
103	GM604	Visit 4	8	PNFH CSF (ng/ml) (NR 0-0.4)	.	ng/ml	0-0.4
103	GM604	Visit 6	12	PNFH CSF (ng/ml) (NR 0-0.4)	1.8356	ng/ml	0-0.4
103	GM604	Visit 7	45	PNFH CSF (ng/ml) (NR 0-0.4)	.	ng/ml	0-0.4
103	GM604	Visit 8	101	PNFH CSF (ng/ml) (NR 0-0.4)	1.44844	ng/ml	0-0.4
104	GM604	Baseline	1	PNFH CSF (ng/ml) (NR 0-0.4)	0.594134	ng/ml	0-0.4
104	GM604	Visit 4	8	PNFH CSF (ng/ml) (NR 0-0.4)	.	ng/ml	0-0.4
104	GM604	Visit 6	12	PNFH CSF (ng/ml) (NR 0-0.4)	0.47922	ng/ml	0-0.4
104	GM604	Visit 7	44	PNFH CSF (ng/ml) (NR 0-0.4)	.	ng/ml	0-0.4
104	GM604	Visit 8	101	PNFH CSF (ng/ml) (NR 0-0.4)	0.608556	ng/ml	0-0.4
105	PLACEBO	Baseline	1	PNFH CSF (ng/ml) (NR 0-0.4)	1.3688	ng/ml	0-0.4
105	PLACEBO	Visit 4	8	PNFH CSF (ng/ml) (NR 0-0.4)	.	ng/ml	0-0.4
105	PLACEBO	Visit 6	12	PNFH CSF (ng/ml) (NR 0-0.4)	1.6643	ng/ml	0-0.4
105	PLACEBO	Visit 7	46	PNFH CSF (ng/ml) (NR 0-0.4)	.	ng/ml	0-0.4
105	PLACEBO	Visit 8	94	PNFH CSF (ng/ml) (NR 0-0.4)	1.14953	ng/ml	0-0.4
106	GM604	Baseline	1	PNFH CSF (ng/ml) (NR 0-0.4)	0.771	ng/ml	0-0.4
106	GM604	Visit 4	8	PNFH CSF (ng/ml) (NR 0-0.4)	.	ng/ml	0-0.4
106	GM604	Visit 6	15	PNFH CSF (ng/ml) (NR 0-0.4)	0.818496	ng/ml	0-0.4
106	GM604	Visit 7	58	PNFH CSF (ng/ml) (NR 0-0.4)	.	ng/ml	0-0.4
106	GM604	Visit 8	82	PNFH CSF (ng/ml) (NR 0-0.4)	0.757977	ng/ml	0-0.4
201	GM604	Baseline	1	PNFH CSF (ng/ml) (NR 0-0.4)	1.51776	ng/ml	0-0.4
201	GM604	Visit 4	8	PNFH CSF (ng/ml) (NR 0-0.4)	.	ng/ml	0-0.4
201	GM604	Visit 6	12	PNFH CSF (ng/ml) (NR 0-0.4)	1.56979	ng/ml	0-0.4
201	GM604	Visit 7	36	PNFH CSF (ng/ml) (NR 0-0.4)	.	ng/ml	0-0.4
201	GM604	Visit 8	94	PNFH CSF (ng/ml) (NR 0-0.4)	1.54652	ng/ml	0-0.4
202	PLACEBO	Baseline	1	PNFH CSF (ng/ml) (NR 0-0.4)	1.31289	ng/ml	0-0.4
202	PLACEBO	Visit 4	8	PNFH CSF (ng/ml) (NR 0-0.4)	.	ng/ml	0-0.4
202	PLACEBO	Visit 6	12	PNFH CSF (ng/ml) (NR 0-0.4)	1.11792	ng/ml	0-0.4
202	PLACEBO	Visit 7	46	PNFH CSF (ng/ml) (NR 0-0.4)	.	ng/ml	0-0.4
202	PLACEBO	Visit 8	78	PNFH CSF (ng/ml) (NR 0-0.4)	.	ng/ml	0-0.4
203	GM604	Baseline	1	PNFH CSF (ng/ml) (NR 0-0.4)	1.38074	ng/ml	0-0.4
203	GM604	Visit 4	8	PNFH CSF (ng/ml) (NR 0-0.4)	.	ng/ml	0-0.4
203	GM604	Visit 6	12	PNFH CSF (ng/ml) (NR 0-0.4)	1.2144	ng/ml	0-0.4
203	GM604	Visit 7	.	PNFH CSF (ng/ml) (NR 0-0.4)	.	ng/ml	0-0.4
203	GM604	Visit 8	.	PNFH CSF (ng/ml) (NR 0-0.4)	.	ng/ml	0-0.4
204	GM604	Baseline	1	PNFH CSF (ng/ml) (NR 0-0.4)	0.906628	ng/ml	0-0.4
204	GM604	Visit 4	8	PNFH CSF (ng/ml) (NR 0-0.4)	.	ng/ml	0-0.4
204	GM604	Visit 6	12	PNFH CSF (ng/ml) (NR 0-0.4)	0.953707	ng/ml	0-0.4
204	GM604	Visit 7	45	PNFH CSF (ng/ml) (NR 0-0.4)	.	ng/ml	0-0.4
204	GM604	Visit 8	73	PNFH CSF (ng/ml) (NR 0-0.4)	0.956034	ng/ml	0-0.4
205	PLACEBO	Baseline	1	PNFH CSF (ng/ml) (NR 0-0.4)	1.576	ng/ml	0-0.4
205	PLACEBO	Visit 4	8	PNFH CSF (ng/ml) (NR 0-0.4)	.	ng/ml	0-0.4
205	PLACEBO	Visit 6	12	PNFH CSF (ng/ml) (NR 0-0.4)	1.377	ng/ml	0-0.4
205	PLACEBO	Visit 7	45	PNFH CSF (ng/ml) (NR 0-0.4)	.	ng/ml	0-0.4
205	PLACEBO	Visit 8	74	PNFH CSF (ng/ml) (NR 0-0.4)	1.508	ng/ml	0-0.4
207	GM604	Baseline	1	PNFH CSF (ng/ml) (NR 0-0.4)	1.547	ng/ml	0-0.4
207	GM604	Visit 4	8	PNFH CSF (ng/ml) (NR 0-0.4)	.	ng/ml	0-0.4
207	GM604	Visit 6	12	PNFH CSF (ng/ml) (NR 0-0.4)	1.673	ng/ml	0-0.4
207	GM604	Visit 7	47	PNFH CSF (ng/ml) (NR 0-0.4)	.	ng/ml	0-0.4
207	GM604	Visit 8	75	PNFH CSF (ng/ml) (NR 0-0.4)	0.947	ng/ml	0-0.4
