# Supplementary material for: A Phase 2A randomized, double-blind, placebo-controlled pilot trial of GM604 in patients with Amyotrophic Lateral Sclerosis (ALS Protocol GALS-001) and a single compassionate patient treatment (Protocol GALS-C)
Source: F1000Res. 2017 Mar 7;6:230. [Version 1] doi: 10.12688/f1000research.10519.1 (PMC6051227; doi:10.12688/f1000research.10519.1)
Supplement: Adverse events data (GALS-001) [file f1000research-6-11337-s0007.tgz › 541a1f3e-72ff-4955-8fdc-57b993a590ac_Dataset8-AE-GALS-001.xlsx]

## Sheet: Sheet1
Subject	AE Term	AE Start Date	SAE
	System Organ Class	AE End Date	OutCome
	Preferred Term	Relative Day	Relationship
	High Level Group Term	Treatment Emergent	Severity
	High Level Term	Period	Action
	Lower Level Term	Group	Ongoing
102	SLIGHT ODOR WHILE DRUG WAS BEING PUSHED. ODOR DID NOT REMAIN AFTER PUSH.	2013-09-16	No
	NERVOUS SYSTEM DISORDERS	2013-09-16	Resolved completely
	PAROSMIA	1	Possible
	CRANIAL NERVE DISORDERS (EXCL NEOPLASMS)	1	Mild
	OLFACTORY NERVE DISORDERS	YES	None
	STRANGE SMELL SENSATION	PLACEBO
102	SMALL HEADACHE ABOUT 1 HOUR AFTER DOSE WAS PUSHED. HEADACHE GONE BY DISCHARGE.	2013-09-16	No
	NERVOUS SYSTEM DISORDERS	2013-09-16	Resolved completely
	HEADACHE	1	Possible
	HEADACHES	1	Mild
	HEADACHES NEC	YES	None
	HEADACHE	PLACEBO
102	HEADACHE WHILE DRUG WAS PUSHED. WENT AWAY AFTER PUSH.	2013-09-18	No
	NERVOUS SYSTEM DISORDERS	2013-09-18	Resolved completely
	HEADACHE	3	Possible
	HEADACHES	3	Mild
	HEADACHES NEC	YES	None
	DRUG-INDUCED HEADACHE	PLACEBO
102	HOT FLASH DURING IP PUSH	2013-09-18	No
	VASCULAR DISORDERS	2013-09-18	Resolved completely
	HOT FLUSH	3	Possible
	VASCULAR DISORDERS NEC	3	Mild
	PERIPHERAL VASCULAR DISORDERS NEC	YES	None
	HOT FLASHES	PLACEBO
102	SLIGHT ODOR WHILE DRUG WAS BEING PUSHED.	2013-09-18	No
	NERVOUS SYSTEM DISORDERS	2013-09-18	Resolved completely
	PAROSMIA	3	Possible
	CRANIAL NERVE DISORDERS (EXCL NEOPLASMS)	3	Mild
	OLFACTORY NERVE DISORDERS	YES	None
	STRANGE SMELL SENSATION	PLACEBO
102	SLIGHT SULFUR ODOR WHILE DRUG WAS PUSHED	2013-09-20	No
	NERVOUS SYSTEM DISORDERS	2013-09-20	Resolved completely
	PAROSMIA	5	Possible
	CRANIAL NERVE DISORDERS (EXCL NEOPLASMS)	5	Mild
	OLFACTORY NERVE DISORDERS	YES	None
	FAINT ODOR OF SULFUR	PLACEBO
102	SMALL HEADACHE WHILE DRUG PUSHED. GONE IN 5 MINUTES.	2013-09-20	No
	NERVOUS SYSTEM DISORDERS	2013-09-20	Resolved completely
	HEADACHE	5	Possible
	HEADACHES	5	Mild
	HEADACHES NEC	YES	None
	DRUG-INDUCED HEADACHE	PLACEBO
102	SLIGHT SULFUR ODOR WHILE DRUG PUSHED	2013-09-23	No
	NERVOUS SYSTEM DISORDERS	2013-09-23	Resolved completely
	PAROSMIA	8	Possible
	CRANIAL NERVE DISORDERS (EXCL NEOPLASMS)	8	Mild
	OLFACTORY NERVE DISORDERS	YES	None
	FAINT ODOR OF SULFUR	PLACEBO
102	SMALL HEADACHE 5 MINUTES POST DOSE PUSH.	2013-09-23	No
	NERVOUS SYSTEM DISORDERS	2013-09-23	Resolved completely
	HEADACHE	8	Possible
	HEADACHES	8	Mild
	HEADACHES NEC	YES	None
	HEADACHE	PLACEBO
102	SLIGHT METALLIC ODOR 5 MINUTES AFTER DRUG PUSHED.	2013-09-25	No
	NERVOUS SYSTEM DISORDERS	2013-09-25	Resolved completely
	PAROSMIA	10	Possible
	CRANIAL NERVE DISORDERS (EXCL NEOPLASMS)	10	Mild
	OLFACTORY NERVE DISORDERS	YES	None
	STRANGE SMELL SENSATION	PLACEBO
102	SMALL HEADACHE IN BACK OF HEAD DURING PUSH.	2013-09-25	No
	NERVOUS SYSTEM DISORDERS	2013-09-25	Resolved completely
	HEADACHE	10	Possible
	HEADACHES	10	Mild
	HEADACHES NEC	YES	None
	DRUG-INDUCED HEADACHE	PLACEBO
105	DECREASE IN ENERGY	2013-12-05	No
	GENERAL DISORDERS AND ADMINISTRATION SITE CONDITIONS	2013-12-05	Ongoing
	ASTHENIA	46	Unlikely
	GENERAL SYSTEM DISORDERS NEC	46	Moderate
	ASTHENIC CONDITIONS	YES	None
	ENERGY DECREASED	PLACEBO
105	HEADACHE	2013-12-05	No
	NERVOUS SYSTEM DISORDERS	2013-12-05	Resolved completely
	HEADACHE	46	Unlikely
	HEADACHES	46	Moderate
	HEADACHES NEC	YES	None
	HEADACHE	PLACEBO
105	SIGNIFICANT DECREASE IN ENERGY	2014-01-22	No
	GENERAL DISORDERS AND ADMINISTRATION SITE CONDITIONS	2014-01-22	Ongoing
	ASTHENIA	94	Unlikely
	GENERAL SYSTEM DISORDERS NEC	94	Severe
	ASTHENIC CONDITIONS	YES	None
	ENERGY DECREASED	PLACEBO
106	DECREASE IN ENERGY	2013-11-23	No
	GENERAL DISORDERS AND ADMINISTRATION SITE CONDITIONS	2013-11-25	Unknown
	ASTHENIA	6	Possible
	GENERAL SYSTEM DISORDERS NEC	8	Moderate
	ASTHENIC CONDITIONS	YES	None
	ENERGY DECREASED	GM604
201	SORENESS AT LUMBAR PUNCTURE SITE	2013-10-21	No
	GENERAL DISORDERS AND ADMINISTRATION SITE CONDITIONS	2013-10-22	Resolved completely
	PUNCTURE SITE PAIN	1	Unrelated
	ADMINISTRATION SITE REACTIONS	2	Mild
	ADMINISTRATION SITE REACTIONS NEC	YES	None
	PUNCTURE SITE PAIN	GM604
201	POST LUMBAR PUNCTURE HEADACHE	2013-10-22	No
	INJURY, POISONING AND PROCEDURAL COMPLICATIONS	2013-10-23	Resolved completely
	POST LUMBAR PUNCTURE SYNDROME	2	Unrelated
	PROCEDURAL RELATED INJURIES AND COMPLICATIONS NEC	3	Mild
	NEUROLOGICAL AND PSYCHIATRIC PROCEDURAL COMPLICATIONS	YES	None
	POST SPINAL HEADACHE	GM604
201	REDNESS AT INJECTION SITE	2013-10-23	No
	GENERAL DISORDERS AND ADMINISTRATION SITE CONDITIONS	2013-10-23	Resolved completely
	INJECTION SITE ERYTHEMA	3	Unlikely
	ADMINISTRATION SITE REACTIONS	3	Mild
	INJECTION SITE REACTIONS	YES	None
	INJECTION SITE REDNESS	GM604
201	INTERMITTENT HEADACHE	2013-10-24	No
	NERVOUS SYSTEM DISORDERS	.	Resolved completely
	HEADACHE	4	Unlikely
	HEADACHES	.	Mild
	HEADACHES NEC	YES	None
	INTERMITTENT HEADACHE	GM604	YES
201	LIGHTHEADEDNESS	2013-10-29	No
	NERVOUS SYSTEM DISORDERS	2013-10-30	Resolved completely
	DIZZINESS	9	Unrelated
	NEUROLOGICAL DISORDERS NEC	10	Mild
	NEUROLOGICAL SIGNS AND SYMPTOMS NEC	YES	None
	LIGHTHEADEDNESS	GM604
201	NASAL CONGESTION	2013-10-29	No
	RESPIRATORY, THORACIC AND MEDIASTINAL DISORDERS	2013-10-30	Resolved completely
	NASAL CONGESTION	9	Unrelated
	UPPER RESPIRATORY TRACT DISORDERS (EXCL INFECTIONS)	10	Mild
	NASAL CONGESTION AND INFLAMMATIONS	YES	None
	NASAL CONGESTION	GM604
201	SCRATCHY THROAT	2013-10-29	No
	RESPIRATORY, THORACIC AND MEDIASTINAL DISORDERS	2013-10-30	Resolved completely
	THROAT IRRITATION	9	Unrelated
	RESPIRATORY DISORDERS NEC	10	Mild
	UPPER RESPIRATORY TRACT SIGNS AND SYMPTOMS	YES	None
	THROAT IRRITATION	GM604
201	DIARRHEA	2013-10-30	No
	GASTROINTESTINAL DISORDERS	2013-10-30	Resolved completely
	DIARRHOEA	10	Unlikely
	GASTROINTESTINAL MOTILITY AND DEFAECATION CONDITIONS	10	Mild
	DIARRHOEA (EXCL INFECTIVE)	YES	None
	DIARRHEA	GM604
201	FALL	2014-01-01	No
	INJURY, POISONING AND PROCEDURAL COMPLICATIONS	.	Resolved completely
	FALL	73	Unrelated
	INJURIES NEC	.	Mild
	NON-SITE SPECIFIC INJURIES NEC	YES	None
	FALL	GM604
202	FATIGUE	2013-10-28	No
	GENERAL DISORDERS AND ADMINISTRATION SITE CONDITIONS	2013-11-01	Resolved completely
	FATIGUE	1	Unlikely
	GENERAL SYSTEM DISORDERS NEC	5	Mild
	ASTHENIC CONDITIONS	YES	None
	FATIGUE	PLACEBO
202	LEFT ARM PAIN	2013-10-29	No
	MUSCULOSKELETAL AND CONNECTIVE TISSUE DISORDERS	2013-11-04	Resolved completely
	PAIN IN EXTREMITY	2	Unrelated
	MUSCULOSKELETAL AND CONNECTIVE TISSUE DISORDERS NEC	8	Mild
	MUSCULOSKELETAL AND CONNECTIVE TISSUE PAIN AND DISCOMFORT	YES	None
	PAINFUL L ARM	PLACEBO
202	NECK PAIN LEFT SIDE	2013-10-29	No
	MUSCULOSKELETAL AND CONNECTIVE TISSUE DISORDERS	2013-10-29	Resolved completely
	NECK PAIN	2	Unlikely
	MUSCULOSKELETAL AND CONNECTIVE TISSUE DISORDERS NEC	2	Mild
	MUSCULOSKELETAL AND CONNECTIVE TISSUE PAIN AND DISCOMFORT	YES	None
	NECK PAIN	PLACEBO
	GENERAL DISORDERS AND ADMINISTRATION SITE CONDITIONS	2013-10-30	Resolved completely
	PUNCTURE SITE PAIN	2	Unrelated
	ADMINISTRATION SITE REACTIONS	3	Mild
	ADMINISTRATION SITE REACTIONS NEC	YES	None
	PUNCTURE SITE PAIN	PLACEBO
202	DIZZINESS (VERTIGO SENSATION) 10 MINUTES	2013-10-31	No
	EAR AND LABYRINTH DISORDERS	2013-10-31	Resolved completely
	VERTIGO	4	Unlikely
	INNER EAR AND VIIITH CRANIAL NERVE DISORDERS	4	Mild
	INNER EAR SIGNS AND SYMPTOMS	YES	None
	VERTIGO	PLACEBO
202	MIGRAINES	2013-10-31	No
	NERVOUS SYSTEM DISORDERS	.	Ongoing
	MIGRAINE	4	Unlikely
	HEADACHES	.	Moderate
	MIGRAINE HEADACHES	YES	None
	MIGRAINE	PLACEBO	YES
202	CONSTIPATION	2013-11-03	No
	GASTROINTESTINAL DISORDERS	2013-11-04	Resolved completely
	CONSTIPATION	7	Unlikely
	GASTROINTESTINAL MOTILITY AND DEFAECATION CONDITIONS	8	Mild
	GASTROINTESTINAL ATONIC AND HYPOMOTILITY DISORDERS NEC	YES	None
	CONSTIPATION	PLACEBO
202	FATIGUE	2013-11-05	No
	GENERAL DISORDERS AND ADMINISTRATION SITE CONDITIONS	2013-11-06	Resolved completely
	FATIGUE	9	Unlikely
	GENERAL SYSTEM DISORDERS NEC	10	Mild
	ASTHENIC CONDITIONS	YES	None
	FATIGUE	PLACEBO
202	FATIGUE	2013-11-08	No
	GENERAL DISORDERS AND ADMINISTRATION SITE CONDITIONS	2013-11-09	Resolved completely
	FATIGUE	12	Unlikely
	GENERAL SYSTEM DISORDERS NEC	13	Mild
	ASTHENIC CONDITIONS	YES	None
	FATIGUE	PLACEBO
202	SORENESS AT LUMBAR PUNCTURE SITE	2013-11-08	No
	GENERAL DISORDERS AND ADMINISTRATION SITE CONDITIONS	2013-11-11	Resolved completely
	PUNCTURE SITE PAIN	12	Unrelated
	ADMINISTRATION SITE REACTIONS	15	Mild
	ADMINISTRATION SITE REACTIONS NEC	YES	None
	PUNCTURE SITE PAIN	PLACEBO
202	NUMMULAR ECZEMA UNDER LEFT ARM	2013-11-12	No
	SKIN AND SUBCUTANEOUS TISSUE DISORDERS	.	Unknown
	ECZEMA NUMMULAR	16	Unrelated
	EPIDERMAL AND DERMAL CONDITIONS	.	Mild
	DERMATITIS AND ECZEMA	YES	None
	ECZEMA NUMMULAR	PLACEBO	YES
202	FALL	2013-12-14	No
	INJURY, POISONING AND PROCEDURAL COMPLICATIONS	2013-12-14	Resolved completely
	FALL	48	Unrelated
	INJURIES NEC	48	Mild
	NON-SITE SPECIFIC INJURIES NEC	YES	None
	FALL	PLACEBO
203	CONSTIPATION	2013-11-11	No
	GASTROINTESTINAL DISORDERS	2013-11-17	Resolved completely
	CONSTIPATION	1	Unlikely
	GASTROINTESTINAL MOTILITY AND DEFAECATION CONDITIONS	7	Mild
	GASTROINTESTINAL ATONIC AND HYPOMOTILITY DISORDERS NEC	YES	None
	CONSTIPATION	GM604
203	FATIGUE	2013-11-11	No
	GENERAL DISORDERS AND ADMINISTRATION SITE CONDITIONS	.	Resolved completely
	FATIGUE	1	Unrelated
	GENERAL SYSTEM DISORDERS NEC	.	Mild
	ASTHENIC CONDITIONS	YES	None
	FATIGUE	GM604	YES
203	INCREASED SALIVA	2013-11-13	No
	GASTROINTESTINAL DISORDERS	.	Ongoing
	SALIVARY HYPERSECRETION	3	Unrelated
	SALIVARY GLAND CONDITIONS	.	Mild
	ORAL DRYNESS AND SALIVA ALTERED	YES	None
	SALIVA INCREASED	GM604	YES
203	HEADACHE	2013-11-15	No
	NERVOUS SYSTEM DISORDERS	2013-11-17	Resolved completely
	HEADACHE	5	Unlikely
	HEADACHES	7	Moderate
	HEADACHES NEC	YES	None
	HEADACHE	GM604
203	RASH ON FOREHEAD AND ALONG CREASE FROM NOSE TO MOUTH	2013-11-15	No
	SKIN AND SUBCUTANEOUS TISSUE DISORDERS	2013-11-19	Resolved completely
	RASH	5	Unlikely
	EPIDERMAL AND DERMAL CONDITIONS	9	Mild
	RASHES, ERUPTIONS AND EXANTHEMS NEC	YES	None
	RASH FACE	GM604
203	HEADACHE	2013-11-19	No
	NERVOUS SYSTEM DISORDERS	2013-11-19	Resolved completely
	HEADACHE	9	Unlikely
	HEADACHES	9	Mild
	HEADACHES NEC	YES	None
	HEADACHE	GM604
203	ITCHING ON CHEST AND BACK	2013-11-20	No
	SKIN AND SUBCUTANEOUS TISSUE DISORDERS	2013-11-20	Resolved completely
	PRURITUS	10	Unlikely
	EPIDERMAL AND DERMAL CONDITIONS	10	Mild
	PRURITUS NEC	YES	None
	LOCALIZED ITCHING	GM604
203	MILD FATIGUE IMMEDIATELY AFTER INJECTION	2013-11-20	No
	GENERAL DISORDERS AND ADMINISTRATION SITE CONDITIONS	2013-11-20	Resolved completely
	FATIGUE	10	Unlikely
	GENERAL SYSTEM DISORDERS NEC	10	Mild
	ASTHENIC CONDITIONS	YES	None
	FATIGUE	GM604
203	NAUSEA AFTER INJECTION	2013-11-20	No
	GASTROINTESTINAL DISORDERS	2013-11-20	Resolved completely
	NAUSEA	10	Unlikely
	GASTROINTESTINAL SIGNS AND SYMPTOMS	10	Mild
	NAUSEA AND VOMITING SYMPTOMS	YES	None
	NAUSEA	GM604
203	SHORTNESS OF BREATH	2013-11-20	No
	RESPIRATORY, THORACIC AND MEDIASTINAL DISORDERS	2013-11-20	Resolved completely
	DYSPNOEA	10	Unlikely
	RESPIRATORY DISORDERS NEC	10	Moderate
	BREATHING ABNORMALITIES	YES	None
	SHORTNESS OF BREATH	GM604
203	HEADACHE	2013-11-21	No
	NERVOUS SYSTEM DISORDERS	2013-11-21	Resolved completely
	HEADACHE	11	Unlikely
	HEADACHES	11	Mild
	HEADACHES NEC	YES	None
	HEADACHE	GM604
203	SHORTNESS OF BREATH	2013-12-05	Yes
	RESPIRATORY, THORACIC AND MEDIASTINAL DISORDERS	.	Ongoing
	DYSPNOEA	25	Unrelated
	RESPIRATORY DISORDERS NEC	.	Moderate
	BREATHING ABNORMALITIES	YES	None
	SHORTNESS OF BREATH	GM604	YES
203	FALL	2013-12-30	No
	INJURY, POISONING AND PROCEDURAL COMPLICATIONS	2013-12-31	Resolved completely
	FALL	50	Unrelated
	INJURIES NEC	51	Moderate
	NON-SITE SPECIFIC INJURIES NEC	YES	None
	FALL	GM604
204	TENDERNESS AT LUMBAR PUNCTURE SITE	2013-12-10	No
	GENERAL DISORDERS AND ADMINISTRATION SITE CONDITIONS	2013-12-10	Resolved completely
	PUNCTURE SITE PAIN	2	Unrelated
	ADMINISTRATION SITE REACTIONS	2	Mild
	ADMINISTRATION SITE REACTIONS NEC	YES	None
	PUNCTURE SITE PAIN	GM604
204	FALL	2014-01-18	No
	INJURY, POISONING AND PROCEDURAL COMPLICATIONS	2014-01-18	Resolved completely
	FALL	41	Unrelated
	INJURIES NEC	41	Mild
	NON-SITE SPECIFIC INJURIES NEC	YES	None
	FALL	GM604
205	ERYTHEMA ADHESIVE	2014-01-05	No
	GENERAL DISORDERS AND ADMINISTRATION SITE CONDITIONS	2014-01-08	Resolved completely
	APPLICATION SITE ERYTHEMA	-1	Missing
	ADMINISTRATION SITE REACTIONS	3	Mild
	APPLICATION AND INSTILLATION SITE REACTIONS	NO	None
	APPLICATION SITE ERYTHEMA	PLACEBO
205	BLURRED VISION	2014-01-15	No
	EYE DISORDERS	2014-01-15	Resolved completely
	VISION BLURRED	10	Unrelated
	VISION DISORDERS	10	Mild
	VISUAL DISORDERS NEC	YES	None
	BLURRED VISION	PLACEBO
205	RIGHT BUNDLE BRANCH ECG	2014-02-19	No
	CARDIAC DISORDERS	.	Ongoing
	BUNDLE BRANCH BLOCK RIGHT	45	Unlikely
	CARDIAC ARRHYTHMIAS	.	Mild
	CARDIAC CONDUCTION DISORDERS	YES	None
	RIGHT BUNDLE BRANCH BLOCK	PLACEBO	YES
207	BURNING AT INJECTION SITE DURING INJECTION 5 SECONDS	2014-01-17	No
	GENERAL DISORDERS AND ADMINISTRATION SITE CONDITIONS	2014-01-27	Resolved completely
	INJECTION SITE PAIN	-10	Possible
	ADMINISTRATION SITE REACTIONS	1	Mild
	INJECTION SITE REACTIONS	NO	None
	INJECTION SITE BURNING	GM604
207	SORE/TENDERNESS AT LUMBAR PUNCTURE SITE	2014-01-28	No
	GENERAL DISORDERS AND ADMINISTRATION SITE CONDITIONS	2014-01-29	Resolved completely
	PUNCTURE SITE PAIN	2	Unrelated
	ADMINISTRATION SITE REACTIONS	3	Mild
	ADMINISTRATION SITE REACTIONS NEC	YES	None
	PUNCTURE SITE PAIN	GM604
207	BURNING AT INJECTION SITE DURING INJECTION 5 SECONDS	2014-01-29	No
	GENERAL DISORDERS AND ADMINISTRATION SITE CONDITIONS	2014-01-29	Resolved completely
	INJECTION SITE PAIN	3	Possible
	ADMINISTRATION SITE REACTIONS	3	Mild
	INJECTION SITE REACTIONS	YES	None
	INJECTION SITE BURNING	GM604
207	ERYTHEMA AT LUMBAR PUNCTURE SITE	2014-01-29	No
	SKIN AND SUBCUTANEOUS TISSUE DISORDERS	2014-01-29	Resolved completely
	ERYTHEMA	3	Unrelated
	EPIDERMAL AND DERMAL CONDITIONS	3	Mild
	ERYTHEMAS	YES	None
	LOCALIZED ERYTHEMA	GM604
207	FALL	2014-02-02	No
	INJURY, POISONING AND PROCEDURAL COMPLICATIONS	2014-02-02	Resolved completely
	FALL	7	Unrelated
	INJURIES NEC	7	Mild
	NON-SITE SPECIFIC INJURIES NEC	YES	None
	FALL	GM604
207	RASH BELOW INJECTION SITE IN LEFT ARM	2014-02-06	No
	SKIN AND SUBCUTANEOUS TISSUE DISORDERS	2014-02-06	Resolved completely
	RASH	11	Possible
	EPIDERMAL AND DERMAL CONDITIONS	11	Moderate
	RASHES, ERUPTIONS AND EXANTHEMS NEC	YES	None
	LOCALIZED RASH	GM604
207	FALL	2014-03-01	No
	INJURY, POISONING AND PROCEDURAL COMPLICATIONS	2014-03-01	Resolved completely
	FALL	34	Unrelated
	INJURIES NEC	34	Mild
	NON-SITE SPECIFIC INJURIES NEC	YES	None
	FALL	GM604
