# Supplementary material for: A Phase 2A randomized, double-blind, placebo-controlled pilot trial of GM604 in patients with Amyotrophic Lateral Sclerosis (ALS Protocol GALS-001) and a single compassionate patient treatment (Protocol GALS-C)
Source: F1000Res. 2017 Mar 7;6:230. [Version 1] doi: 10.12688/f1000research.10519.1 (PMC6051227; doi:10.12688/f1000research.10519.1)
Supplement: Serious adverse event data (GALS-001) [file f1000research-6-11337-s0008.tgz › ecb9e49f-d832-42c5-aaa9-1254dc16d5e9_Dataset9-SAE-GALS-001.xlsx]

## Sheet: Sheet1
Subject	AE Term	AE Start Date	SAE
	System Organ Class	AE End Date	OutCome
	Preferred Term	Relative Day	Relationship
	High Level Group Term	Treatment Emergent	Severity
	High Level Term	Period	Action
	Lower Level Term	Group	Ongoing
203	SHORTNESS OF BREATH	2013-12-05	Yes
	RESPIRATORY, THORACIC AND MEDIASTINAL DISORDERS	.	Ongoing
	DYSPNOEA	25	Unrelated
	RESPIRATORY DISORDERS NEC	.	Moderate
	BREATHING ABNORMALITIES	YES	None
	SHORTNESS OF BREATH	GM604	YES
