# Supplementary material for: A Phase 2A randomized, double-blind, placebo-controlled pilot trial of GM604 in patients with Amyotrophic Lateral Sclerosis (ALS Protocol GALS-001) and a single compassionate patient treatment (Protocol GALS-C)
Source: F1000Res. 2017 Mar 7;6:230. [Version 1] doi: 10.12688/f1000research.10519.1 (PMC6051227; doi:10.12688/f1000research.10519.1)
Supplement: ALS Functional Rating Scale – Revised (ALSFRS-R) data (GALS-001) [file f1000research-6-11337-s0009.tgz › ae50a2ac-59ec-4139-b92b-8aeb2e0c0425_Dataset10-ALSFRS-R_-GALS-001.xlsx]

## Sheet: Sheet1
Subject	Planned Treat. Assign.	Visit	Date Obtained	Evaluation Category	Evaluation Score
101	GM604	Pre-Screening	2013-07-18
101	GM604	Screening	2013-09-03	Speech	2
101	GM604	Screening	2013-09-03	Salivation	2
101	GM604	Screening	2013-09-03	Swallowing	2
101	GM604	Screening	2013-09-03	Handwriting	3
101	GM604	Screening	2013-09-03	Cutting Food	3
101	GM604	Screening	2013-09-03	Dressing and Hygiene	3
101	GM604	Screening	2013-09-03	Turning in Bed	4
101	GM604	Screening	2013-09-03	Walking	3
101	GM604	Screening	2013-09-03	Climbing Stairs	3
101	GM604	Screening	2013-09-03	Dyspnea	3
101	GM604	Screening	2013-09-03	Orthopnea	4
101	GM604	Screening	2013-09-03	Respiratory Insufficiency	4
101	GM604	Screening	2013-09-03	Total Score	36
101	GM604	Visit 1 (Baseline, Dose 1)	2013-09-05
101	GM604	Visit 1 (Baseline, Dose 1)	2013-09-05	Speech	2
101	GM604	Visit 1 (Baseline, Dose 1)	2013-09-05	Salivation	2
101	GM604	Visit 1 (Baseline, Dose 1)	2013-09-05	Swallowing	2
101	GM604	Visit 1 (Baseline, Dose 1)	2013-09-05	Handwriting	3
101	GM604	Visit 1 (Baseline, Dose 1)	2013-09-05	Cutting Food	3
101	GM604	Visit 1 (Baseline, Dose 1)	2013-09-05	Dressing and Hygiene	3
101	GM604	Visit 1 (Baseline, Dose 1)	2013-09-05	Turning in Bed	4
101	GM604	Visit 1 (Baseline, Dose 1)	2013-09-05	Walking	3
101	GM604	Visit 1 (Baseline, Dose 1)	2013-09-05	Climbing Stairs	3
101	GM604	Visit 1 (Baseline, Dose 1)	2013-09-05	Dyspnea	3
101	GM604	Visit 1 (Baseline, Dose 1)	2013-09-05	Orthopnea	4
101	GM604	Visit 1 (Baseline, Dose 1)	2013-09-05	Respiratory Insufficiency	4
101	GM604	Visit 1 (Baseline, Dose 1)	2013-09-05	Total Score	36
101	GM604	Visit 6 (Week 2, Dose 6)	2013-09-20
101	GM604	Visit 6 (Week 2, Dose 6)	2013-09-20	Speech	2
101	GM604	Visit 6 (Week 2, Dose 6)	2013-09-20	Salivation	2
101	GM604	Visit 6 (Week 2, Dose 6)	2013-09-20	Swallowing	2
101	GM604	Visit 6 (Week 2, Dose 6)	2013-09-20	Handwriting	3
101	GM604	Visit 6 (Week 2, Dose 6)	2013-09-20	Cutting Food	3
101	GM604	Visit 6 (Week 2, Dose 6)	2013-09-20	Dressing and Hygiene	3
101	GM604	Visit 6 (Week 2, Dose 6)	2013-09-20	Turning in Bed	4
101	GM604	Visit 6 (Week 2, Dose 6)	2013-09-20	Walking	3
101	GM604	Visit 6 (Week 2, Dose 6)	2013-09-20	Climbing Stairs	3
101	GM604	Visit 6 (Week 2, Dose 6)	2013-09-20	Dyspnea	3
101	GM604	Visit 6 (Week 2, Dose 6)	2013-09-20	Orthopnea	4
101	GM604	Visit 6 (Week 2, Dose 6)	2013-09-20	Respiratory Insufficiency	4
101	GM604	Visit 6 (Week 2, Dose 6)	2013-09-20	Total Score	36
101	GM604	Visit 7 (Week 6)	2013-10-24
101	GM604	Visit 7 (Week 6)	2013-10-24	Speech	1
101	GM604	Visit 7 (Week 6)	2013-10-24	Salivation	2
101	GM604	Visit 7 (Week 6)	2013-10-24	Swallowing	2
101	GM604	Visit 7 (Week 6)	2013-10-24	Handwriting	3
101	GM604	Visit 7 (Week 6)	2013-10-24	Cutting Food	2
101	GM604	Visit 7 (Week 6)	2013-10-24	Dressing and Hygiene	2
101	GM604	Visit 7 (Week 6)	2013-10-24	Turning in Bed	4
101	GM604	Visit 7 (Week 6)	2013-10-24	Walking	3
101	GM604	Visit 7 (Week 6)	2013-10-24	Climbing Stairs	1
101	GM604	Visit 7 (Week 6)	2013-10-24	Dyspnea	2
101	GM604	Visit 7 (Week 6)	2013-10-24	Orthopnea	4
101	GM604	Visit 7 (Week 6)	2013-10-24	Respiratory Insufficiency	4
101	GM604	Visit 7 (Week 6)	2013-10-24	Total Score	30
101	GM604	Visit 8 (Week 12) or Early Termination	2013-12-06
101	GM604	Visit 8 (Week 12) or Early Termination	2013-12-06	Speech	1
101	GM604	Visit 8 (Week 12) or Early Termination	2013-12-06	Salivation	2
101	GM604	Visit 8 (Week 12) or Early Termination	2013-12-06	Swallowing	2
101	GM604	Visit 8 (Week 12) or Early Termination	2013-12-06	Handwriting	2
101	GM604	Visit 8 (Week 12) or Early Termination	2013-12-06	Cutting Food	2
101	GM604	Visit 8 (Week 12) or Early Termination	2013-12-06	Dressing and Hygiene	2
101	GM604	Visit 8 (Week 12) or Early Termination	2013-12-06	Turning in Bed	2
101	GM604	Visit 8 (Week 12) or Early Termination	2013-12-06	Walking	3
101	GM604	Visit 8 (Week 12) or Early Termination	2013-12-06	Climbing Stairs	1
101	GM604	Visit 8 (Week 12) or Early Termination	2013-12-06	Dyspnea	2
101	GM604	Visit 8 (Week 12) or Early Termination	2013-12-06	Orthopnea	4
101	GM604	Visit 8 (Week 12) or Early Termination	2013-12-06	Respiratory Insufficiency	4
101	GM604	Visit 8 (Week 12) or Early Termination	2013-12-06	Total Score	27
102	PLACEBO	Pre-Screening	2013-06-24	Speech	2
102	PLACEBO	Pre-Screening	2013-06-24	Salivation	3
102	PLACEBO	Pre-Screening	2013-06-24	Swallowing	3
102	PLACEBO	Pre-Screening	2013-06-24	Handwriting	3
102	PLACEBO	Pre-Screening	2013-06-24	Cutting Food	3
102	PLACEBO	Pre-Screening	2013-06-24	Dressing and Hygiene	2
102	PLACEBO	Pre-Screening	2013-06-24	Turning in Bed	4
102	PLACEBO	Pre-Screening	2013-06-24	Walking	3
102	PLACEBO	Pre-Screening	2013-06-24	Climbing Stairs	1
102	PLACEBO	Pre-Screening	2013-06-24	Dyspnea	2
102	PLACEBO	Pre-Screening	2013-06-24	Orthopnea	3
102	PLACEBO	Pre-Screening	2013-06-24	Respiratory Insufficiency	4
102	PLACEBO	Pre-Screening	2013-06-24	Total Score	33
102	PLACEBO	Screening	2013-09-06	Speech	2
102	PLACEBO	Screening	2013-09-06	Salivation	3
102	PLACEBO	Screening	2013-09-06	Swallowing	3
102	PLACEBO	Screening	2013-09-06	Handwriting	3
102	PLACEBO	Screening	2013-09-06	Cutting Food	3
102	PLACEBO	Screening	2013-09-06	Dressing and Hygiene	2
102	PLACEBO	Screening	2013-09-06	Turning in Bed	4
102	PLACEBO	Screening	2013-09-06	Walking	3
102	PLACEBO	Screening	2013-09-06	Climbing Stairs	1
102	PLACEBO	Screening	2013-09-06	Dyspnea	2
102	PLACEBO	Screening	2013-09-06	Orthopnea	3
102	PLACEBO	Screening	2013-09-06	Respiratory Insufficiency	4
102	PLACEBO	Screening	2013-09-06	Total Score	33
102	PLACEBO	Visit 1 (Baseline, Dose 1)	2013-09-16
102	PLACEBO	Visit 1 (Baseline, Dose 1)	2013-09-16	Speech	2
102	PLACEBO	Visit 1 (Baseline, Dose 1)	2013-09-16	Salivation	3
102	PLACEBO	Visit 1 (Baseline, Dose 1)	2013-09-16	Swallowing	3
102	PLACEBO	Visit 1 (Baseline, Dose 1)	2013-09-16	Handwriting	3
102	PLACEBO	Visit 1 (Baseline, Dose 1)	2013-09-16	Cutting Food	3
102	PLACEBO	Visit 1 (Baseline, Dose 1)	2013-09-16	Dressing and Hygiene	2
102	PLACEBO	Visit 1 (Baseline, Dose 1)	2013-09-16	Turning in Bed	4
102	PLACEBO	Visit 1 (Baseline, Dose 1)	2013-09-16	Walking	3
102	PLACEBO	Visit 1 (Baseline, Dose 1)	2013-09-16	Climbing Stairs	1
102	PLACEBO	Visit 1 (Baseline, Dose 1)	2013-09-16	Dyspnea	2
102	PLACEBO	Visit 1 (Baseline, Dose 1)	2013-09-16	Orthopnea	3
102	PLACEBO	Visit 1 (Baseline, Dose 1)	2013-09-16	Respiratory Insufficiency	4
102	PLACEBO	Visit 1 (Baseline, Dose 1)	2013-09-16	Total Score	33
102	PLACEBO	Visit 6 (Week 2, Dose 6)	2013-09-26
102	PLACEBO	Visit 6 (Week 2, Dose 6)	2013-09-26	Speech	3
102	PLACEBO	Visit 6 (Week 2, Dose 6)	2013-09-26	Salivation	3
102	PLACEBO	Visit 6 (Week 2, Dose 6)	2013-09-26	Swallowing	2
102	PLACEBO	Visit 6 (Week 2, Dose 6)	2013-09-26	Handwriting	3
102	PLACEBO	Visit 6 (Week 2, Dose 6)	2013-09-26	Cutting Food	3
102	PLACEBO	Visit 6 (Week 2, Dose 6)	2013-09-26	Dressing and Hygiene	3
102	PLACEBO	Visit 6 (Week 2, Dose 6)	2013-09-26	Turning in Bed	4
102	PLACEBO	Visit 6 (Week 2, Dose 6)	2013-09-26	Walking	2
102	PLACEBO	Visit 6 (Week 2, Dose 6)	2013-09-26	Climbing Stairs	1
102	PLACEBO	Visit 6 (Week 2, Dose 6)	2013-09-26	Dyspnea	4
102	PLACEBO	Visit 6 (Week 2, Dose 6)	2013-09-26	Orthopnea	3
102	PLACEBO	Visit 6 (Week 2, Dose 6)	2013-09-26	Respiratory Insufficiency	4
102	PLACEBO	Visit 6 (Week 2, Dose 6)	2013-09-26	Total Score	35
102	PLACEBO	Visit 7 (Week 6)	2013-10-29
102	PLACEBO	Visit 7 (Week 6)	2013-10-29	Speech	3
102	PLACEBO	Visit 7 (Week 6)	2013-10-29	Salivation	3
102	PLACEBO	Visit 7 (Week 6)	2013-10-29	Swallowing	4
102	PLACEBO	Visit 7 (Week 6)	2013-10-29	Handwriting	3
102	PLACEBO	Visit 7 (Week 6)	2013-10-29	Cutting Food	4
102	PLACEBO	Visit 7 (Week 6)	2013-10-29	Dressing and Hygiene	3
102	PLACEBO	Visit 7 (Week 6)	2013-10-29	Turning in Bed	4
102	PLACEBO	Visit 7 (Week 6)	2013-10-29	Walking	3
102	PLACEBO	Visit 7 (Week 6)	2013-10-29	Climbing Stairs	2
102	PLACEBO	Visit 7 (Week 6)	2013-10-29	Dyspnea	4
102	PLACEBO	Visit 7 (Week 6)	2013-10-29	Orthopnea	4
102	PLACEBO	Visit 7 (Week 6)	2013-10-29	Respiratory Insufficiency	4
102	PLACEBO	Visit 7 (Week 6)	2013-10-29	Total Score	41
102	PLACEBO	Visit 8 (Week 12) or Early Termination	2013-12-02
102	PLACEBO	Visit 8 (Week 12) or Early Termination	2013-12-02	Speech	2
102	PLACEBO	Visit 8 (Week 12) or Early Termination	2013-12-02	Salivation	3
102	PLACEBO	Visit 8 (Week 12) or Early Termination	2013-12-02	Swallowing	3
102	PLACEBO	Visit 8 (Week 12) or Early Termination	2013-12-02	Handwriting	3
102	PLACEBO	Visit 8 (Week 12) or Early Termination	2013-12-02	Cutting Food	3
102	PLACEBO	Visit 8 (Week 12) or Early Termination	2013-12-02	Dressing and Hygiene	2
102	PLACEBO	Visit 8 (Week 12) or Early Termination	2013-12-02	Turning in Bed	4
102	PLACEBO	Visit 8 (Week 12) or Early Termination	2013-12-02	Walking	2
102	PLACEBO	Visit 8 (Week 12) or Early Termination	2013-12-02	Climbing Stairs	1
102	PLACEBO	Visit 8 (Week 12) or Early Termination	2013-12-02	Dyspnea	4
102	PLACEBO	Visit 8 (Week 12) or Early Termination	2013-12-02	Orthopnea	4
102	PLACEBO	Visit 8 (Week 12) or Early Termination	2013-12-02	Respiratory Insufficiency	4
102	PLACEBO	Visit 8 (Week 12) or Early Termination	2013-12-02	Total Score	35
103	GM604	Pre-Screening	2013-07-11
103	GM604	Screening	2013-09-24	Speech	4
103	GM604	Screening	2013-09-24	Salivation	4
103	GM604	Screening	2013-09-24	Swallowing	4
103	GM604	Screening	2013-09-24	Handwriting	3
103	GM604	Screening	2013-09-24	Cutting Food	1
103	GM604	Screening	2013-09-24	Dressing and Hygiene	2
103	GM604	Screening	2013-09-24	Turning in Bed	3
103	GM604	Screening	2013-09-24	Walking	3
103	GM604	Screening	2013-09-24	Climbing Stairs	3
103	GM604	Screening	2013-09-24	Dyspnea	4
103	GM604	Screening	2013-09-24	Orthopnea	4
103	GM604	Screening	2013-09-24	Respiratory Insufficiency	4
103	GM604	Screening	2013-09-24	Total Score	39
103	GM604	Visit 1 (Baseline, Dose 1)	2013-10-07
103	GM604	Visit 1 (Baseline, Dose 1)	2013-10-07	Speech	4
103	GM604	Visit 1 (Baseline, Dose 1)	2013-10-07	Salivation	4
103	GM604	Visit 1 (Baseline, Dose 1)	2013-10-07	Swallowing	4
103	GM604	Visit 1 (Baseline, Dose 1)	2013-10-07	Handwriting	3
103	GM604	Visit 1 (Baseline, Dose 1)	2013-10-07	Cutting Food	1
103	GM604	Visit 1 (Baseline, Dose 1)	2013-10-07	Dressing and Hygiene	3
103	GM604	Visit 1 (Baseline, Dose 1)	2013-10-07	Turning in Bed	2
103	GM604	Visit 1 (Baseline, Dose 1)	2013-10-07	Walking	3
103	GM604	Visit 1 (Baseline, Dose 1)	2013-10-07	Climbing Stairs	3
103	GM604	Visit 1 (Baseline, Dose 1)	2013-10-07	Dyspnea	4
103	GM604	Visit 1 (Baseline, Dose 1)	2013-10-07	Orthopnea	4
103	GM604	Visit 1 (Baseline, Dose 1)	2013-10-07	Respiratory Insufficiency	4
103	GM604	Visit 1 (Baseline, Dose 1)	2013-10-07	Total Score	39
103	GM604	Visit 6 (Week 2, Dose 6)	2013-10-18
103	GM604	Visit 6 (Week 2, Dose 6)	2013-10-18	Speech	4
103	GM604	Visit 6 (Week 2, Dose 6)	2013-10-18	Salivation	4
103	GM604	Visit 6 (Week 2, Dose 6)	2013-10-18	Swallowing	4
103	GM604	Visit 6 (Week 2, Dose 6)	2013-10-18	Handwriting	3
103	GM604	Visit 6 (Week 2, Dose 6)	2013-10-18	Cutting Food	1
103	GM604	Visit 6 (Week 2, Dose 6)	2013-10-18	Dressing and Hygiene	2
103	GM604	Visit 6 (Week 2, Dose 6)	2013-10-18	Turning in Bed	3
103	GM604	Visit 6 (Week 2, Dose 6)	2013-10-18	Walking	3
103	GM604	Visit 6 (Week 2, Dose 6)	2013-10-18	Climbing Stairs	3
103	GM604	Visit 6 (Week 2, Dose 6)	2013-10-18	Dyspnea	4
103	GM604	Visit 6 (Week 2, Dose 6)	2013-10-18	Orthopnea	4
103	GM604	Visit 6 (Week 2, Dose 6)	2013-10-18	Respiratory Insufficiency	4
103	GM604	Visit 6 (Week 2, Dose 6)	2013-10-18	Total Score	39
103	GM604	Visit 7 (Week 6)	2013-11-20
103	GM604	Visit 7 (Week 6)	2013-11-20	Speech	4
103	GM604	Visit 7 (Week 6)	2013-11-20	Salivation	4
103	GM604	Visit 7 (Week 6)	2013-11-20	Swallowing	4
103	GM604	Visit 7 (Week 6)	2013-11-20	Handwriting	3
103	GM604	Visit 7 (Week 6)	2013-11-20	Cutting Food	1
103	GM604	Visit 7 (Week 6)	2013-11-20	Dressing and Hygiene	2
103	GM604	Visit 7 (Week 6)	2013-11-20	Turning in Bed	3
103	GM604	Visit 7 (Week 6)	2013-11-20	Walking	3
103	GM604	Visit 7 (Week 6)	2013-11-20	Climbing Stairs	4
103	GM604	Visit 7 (Week 6)	2013-11-20	Dyspnea	4
103	GM604	Visit 7 (Week 6)	2013-11-20	Orthopnea	4
103	GM604	Visit 7 (Week 6)	2013-11-20	Respiratory Insufficiency	4
103	GM604	Visit 7 (Week 6)	2013-11-20	Total Score	40
103	GM604	Visit 8 (Week 12) or Early Termination	2014-01-15
103	GM604	Visit 8 (Week 12) or Early Termination	2014-01-15	Speech	4
103	GM604	Visit 8 (Week 12) or Early Termination	2014-01-15	Salivation	4
103	GM604	Visit 8 (Week 12) or Early Termination	2014-01-15	Swallowing	4
103	GM604	Visit 8 (Week 12) or Early Termination	2014-01-15	Handwriting	3
103	GM604	Visit 8 (Week 12) or Early Termination	2014-01-15	Cutting Food	1
103	GM604	Visit 8 (Week 12) or Early Termination	2014-01-15	Dressing and Hygiene	2
103	GM604	Visit 8 (Week 12) or Early Termination	2014-01-15	Turning in Bed	3
103	GM604	Visit 8 (Week 12) or Early Termination	2014-01-15	Walking	3
103	GM604	Visit 8 (Week 12) or Early Termination	2014-01-15	Climbing Stairs	3
103	GM604	Visit 8 (Week 12) or Early Termination	2014-01-15	Dyspnea	4
103	GM604	Visit 8 (Week 12) or Early Termination	2014-01-15	Orthopnea	4
103	GM604	Visit 8 (Week 12) or Early Termination	2014-01-15	Respiratory Insufficiency	4
103	GM604	Visit 8 (Week 12) or Early Termination	2014-01-15	Total Score	39
104	GM604	Pre-Screening	2013-07-18
104	GM604	Screening	2013-09-27	Speech	2
104	GM604	Screening	2013-09-27	Salivation	4
104	GM604	Screening	2013-09-27	Swallowing	3
104	GM604	Screening	2013-09-27	Handwriting	3
104	GM604	Screening	2013-09-27	Cutting Food	2
104	GM604	Screening	2013-09-27	Dressing and Hygiene	2
104	GM604	Screening	2013-09-27	Turning in Bed	3
104	GM604	Screening	2013-09-27	Walking	2
104	GM604	Screening	2013-09-27	Climbing Stairs	1
104	GM604	Screening	2013-09-27	Dyspnea	2
104	GM604	Screening	2013-09-27	Orthopnea	4
104	GM604	Screening	2013-09-27	Respiratory Insufficiency	4
104	GM604	Screening	2013-09-27	Total Score	32
104	GM604	Visit 1 (Baseline, Dose 1)	2013-10-07
104	GM604	Visit 1 (Baseline, Dose 1)	2013-10-07	Speech	2
104	GM604	Visit 1 (Baseline, Dose 1)	2013-10-07	Salivation	4
104	GM604	Visit 1 (Baseline, Dose 1)	2013-10-07	Swallowing	3
104	GM604	Visit 1 (Baseline, Dose 1)	2013-10-07	Handwriting	3
104	GM604	Visit 1 (Baseline, Dose 1)	2013-10-07	Cutting Food	2
104	GM604	Visit 1 (Baseline, Dose 1)	2013-10-07	Dressing and Hygiene	2
104	GM604	Visit 1 (Baseline, Dose 1)	2013-10-07	Turning in Bed	3
104	GM604	Visit 1 (Baseline, Dose 1)	2013-10-07	Walking	2
104	GM604	Visit 1 (Baseline, Dose 1)	2013-10-07	Climbing Stairs	1
104	GM604	Visit 1 (Baseline, Dose 1)	2013-10-07	Dyspnea	2
104	GM604	Visit 1 (Baseline, Dose 1)	2013-10-07	Orthopnea	4
104	GM604	Visit 1 (Baseline, Dose 1)	2013-10-07	Respiratory Insufficiency	4
104	GM604	Visit 1 (Baseline, Dose 1)	2013-10-07	Total Score	32
104	GM604	Visit 6 (Week 2, Dose 6)	2013-10-18
104	GM604	Visit 6 (Week 2, Dose 6)	2013-10-18	Speech	2
104	GM604	Visit 6 (Week 2, Dose 6)	2013-10-18	Salivation	4
104	GM604	Visit 6 (Week 2, Dose 6)	2013-10-18	Swallowing	3
104	GM604	Visit 6 (Week 2, Dose 6)	2013-10-18	Handwriting	3
104	GM604	Visit 6 (Week 2, Dose 6)	2013-10-18	Cutting Food	2
104	GM604	Visit 6 (Week 2, Dose 6)	2013-10-18	Dressing and Hygiene	2
104	GM604	Visit 6 (Week 2, Dose 6)	2013-10-18	Turning in Bed	3
104	GM604	Visit 6 (Week 2, Dose 6)	2013-10-18	Walking	2
104	GM604	Visit 6 (Week 2, Dose 6)	2013-10-18	Climbing Stairs	0
104	GM604	Visit 6 (Week 2, Dose 6)	2013-10-18	Dyspnea	2
104	GM604	Visit 6 (Week 2, Dose 6)	2013-10-18	Orthopnea	4
104	GM604	Visit 6 (Week 2, Dose 6)	2013-10-18	Respiratory Insufficiency	4
104	GM604	Visit 6 (Week 2, Dose 6)	2013-10-18	Total Score	31
104	GM604	Visit 7 (Week 6)	2013-11-19
104	GM604	Visit 7 (Week 6)	2013-11-19	Speech	2
104	GM604	Visit 7 (Week 6)	2013-11-19	Salivation	4
104	GM604	Visit 7 (Week 6)	2013-11-19	Swallowing	3
104	GM604	Visit 7 (Week 6)	2013-11-19	Handwriting	3
104	GM604	Visit 7 (Week 6)	2013-11-19	Cutting Food	2
104	GM604	Visit 7 (Week 6)	2013-11-19	Dressing and Hygiene	2
104	GM604	Visit 7 (Week 6)	2013-11-19	Turning in Bed	2
104	GM604	Visit 7 (Week 6)	2013-11-19	Walking	2
104	GM604	Visit 7 (Week 6)	2013-11-19	Climbing Stairs	0
104	GM604	Visit 7 (Week 6)	2013-11-19	Dyspnea	2
104	GM604	Visit 7 (Week 6)	2013-11-19	Orthopnea	4
104	GM604	Visit 7 (Week 6)	2013-11-19	Respiratory Insufficiency	4
104	GM604	Visit 7 (Week 6)	2013-11-19	Total Score	30
104	GM604	Visit 8 (Week 12) or Early Termination	2014-01-15
104	GM604	Visit 8 (Week 12) or Early Termination	2014-01-15	Speech	2
104	GM604	Visit 8 (Week 12) or Early Termination	2014-01-15	Salivation	4
104	GM604	Visit 8 (Week 12) or Early Termination	2014-01-15	Swallowing	3
104	GM604	Visit 8 (Week 12) or Early Termination	2014-01-15	Handwriting	3
104	GM604	Visit 8 (Week 12) or Early Termination	2014-01-15	Cutting Food	1
104	GM604	Visit 8 (Week 12) or Early Termination	2014-01-15	Dressing and Hygiene	2
104	GM604	Visit 8 (Week 12) or Early Termination	2014-01-15	Turning in Bed	2
104	GM604	Visit 8 (Week 12) or Early Termination	2014-01-15	Walking	2
104	GM604	Visit 8 (Week 12) or Early Termination	2014-01-15	Climbing Stairs	0
104	GM604	Visit 8 (Week 12) or Early Termination	2014-01-15	Dyspnea	2
104	GM604	Visit 8 (Week 12) or Early Termination	2014-01-15	Orthopnea	4
104	GM604	Visit 8 (Week 12) or Early Termination	2014-01-15	Respiratory Insufficiency	4
104	GM604	Visit 8 (Week 12) or Early Termination	2014-01-15	Total Score	29
105	PLACEBO	Pre-Screening	2013-08-22
105	PLACEBO	Screening	2013-10-15	Speech	2
105	PLACEBO	Screening	2013-10-15	Salivation	4
105	PLACEBO	Screening	2013-10-15	Swallowing	3
105	PLACEBO	Screening	2013-10-15	Handwriting	3
105	PLACEBO	Screening	2013-10-15	Cutting Food	2
105	PLACEBO	Screening	2013-10-15	Dressing and Hygiene	2
105	PLACEBO	Screening	2013-10-15	Turning in Bed	2
105	PLACEBO	Screening	2013-10-15	Walking	2
105	PLACEBO	Screening	2013-10-15	Climbing Stairs	0
105	PLACEBO	Screening	2013-10-15	Dyspnea	2
105	PLACEBO	Screening	2013-10-15	Orthopnea	4
105	PLACEBO	Screening	2013-10-15	Respiratory Insufficiency	4
105	PLACEBO	Screening	2013-10-15	Total Score	30
105	PLACEBO	Visit 1 (Baseline, Dose 1)	2013-10-21
105	PLACEBO	Visit 1 (Baseline, Dose 1)	2013-10-21	Speech	2
105	PLACEBO	Visit 1 (Baseline, Dose 1)	2013-10-21	Salivation	4
105	PLACEBO	Visit 1 (Baseline, Dose 1)	2013-10-21	Swallowing	3
105	PLACEBO	Visit 1 (Baseline, Dose 1)	2013-10-21	Handwriting	3
105	PLACEBO	Visit 1 (Baseline, Dose 1)	2013-10-21	Cutting Food	2
105	PLACEBO	Visit 1 (Baseline, Dose 1)	2013-10-21	Dressing and Hygiene	2
105	PLACEBO	Visit 1 (Baseline, Dose 1)	2013-10-21	Turning in Bed	2
105	PLACEBO	Visit 1 (Baseline, Dose 1)	2013-10-21	Walking	2
105	PLACEBO	Visit 1 (Baseline, Dose 1)	2013-10-21	Climbing Stairs	0
105	PLACEBO	Visit 1 (Baseline, Dose 1)	2013-10-21	Dyspnea	2
105	PLACEBO	Visit 1 (Baseline, Dose 1)	2013-10-21	Orthopnea	4
105	PLACEBO	Visit 1 (Baseline, Dose 1)	2013-10-21	Respiratory Insufficiency	4
105	PLACEBO	Visit 1 (Baseline, Dose 1)	2013-10-21	Total Score	30
105	PLACEBO	Visit 6 (Week 2, Dose 6)	2013-11-01
105	PLACEBO	Visit 6 (Week 2, Dose 6)	2013-11-01	Speech	2
105	PLACEBO	Visit 6 (Week 2, Dose 6)	2013-11-01	Salivation	4
105	PLACEBO	Visit 6 (Week 2, Dose 6)	2013-11-01	Swallowing	3
105	PLACEBO	Visit 6 (Week 2, Dose 6)	2013-11-01	Handwriting	3
105	PLACEBO	Visit 6 (Week 2, Dose 6)	2013-11-01	Cutting Food	2
105	PLACEBO	Visit 6 (Week 2, Dose 6)	2013-11-01	Dressing and Hygiene	2
105	PLACEBO	Visit 6 (Week 2, Dose 6)	2013-11-01	Turning in Bed	2
105	PLACEBO	Visit 6 (Week 2, Dose 6)	2013-11-01	Walking	2
105	PLACEBO	Visit 6 (Week 2, Dose 6)	2013-11-01	Climbing Stairs	0
105	PLACEBO	Visit 6 (Week 2, Dose 6)	2013-11-01	Dyspnea	2
105	PLACEBO	Visit 6 (Week 2, Dose 6)	2013-11-01	Orthopnea	4
105	PLACEBO	Visit 6 (Week 2, Dose 6)	2013-11-01	Respiratory Insufficiency	4
105	PLACEBO	Visit 6 (Week 2, Dose 6)	2013-11-01	Total Score	30
105	PLACEBO	Visit 7 (Week 6)	2013-12-05
105	PLACEBO	Visit 7 (Week 6)	2013-12-05	Speech	2
105	PLACEBO	Visit 7 (Week 6)	2013-12-05	Salivation	3
105	PLACEBO	Visit 7 (Week 6)	2013-12-05	Swallowing	3
105	PLACEBO	Visit 7 (Week 6)	2013-12-05	Handwriting	3
105	PLACEBO	Visit 7 (Week 6)	2013-12-05	Cutting Food	1
105	PLACEBO	Visit 7 (Week 6)	2013-12-05	Dressing and Hygiene	2
105	PLACEBO	Visit 7 (Week 6)	2013-12-05	Turning in Bed	2
105	PLACEBO	Visit 7 (Week 6)	2013-12-05	Walking	2
105	PLACEBO	Visit 7 (Week 6)	2013-12-05	Climbing Stairs	0
105	PLACEBO	Visit 7 (Week 6)	2013-12-05	Dyspnea	2
105	PLACEBO	Visit 7 (Week 6)	2013-12-05	Orthopnea	4
105	PLACEBO	Visit 7 (Week 6)	2013-12-05	Respiratory Insufficiency	4
105	PLACEBO	Visit 7 (Week 6)	2013-12-05	Total Score	28
105	PLACEBO	Visit 8 (Week 12) or Early Termination	2014-01-22
105	PLACEBO	Visit 8 (Week 12) or Early Termination	2014-01-22	Speech	1
105	PLACEBO	Visit 8 (Week 12) or Early Termination	2014-01-22	Salivation	1
105	PLACEBO	Visit 8 (Week 12) or Early Termination	2014-01-22	Swallowing	3
105	PLACEBO	Visit 8 (Week 12) or Early Termination	2014-01-22	Handwriting	2
105	PLACEBO	Visit 8 (Week 12) or Early Termination	2014-01-22	Cutting Food	1
105	PLACEBO	Visit 8 (Week 12) or Early Termination	2014-01-22	Dressing and Hygiene	1
105	PLACEBO	Visit 8 (Week 12) or Early Termination	2014-01-22	Turning in Bed	0
105	PLACEBO	Visit 8 (Week 12) or Early Termination	2014-01-22	Walking	0
105	PLACEBO	Visit 8 (Week 12) or Early Termination	2014-01-22	Climbing Stairs	0
105	PLACEBO	Visit 8 (Week 12) or Early Termination	2014-01-22	Dyspnea	0
105	PLACEBO	Visit 8 (Week 12) or Early Termination	2014-01-22	Orthopnea	2
105	PLACEBO	Visit 8 (Week 12) or Early Termination	2014-01-22	Respiratory Insufficiency	4
105	PLACEBO	Visit 8 (Week 12) or Early Termination	2014-01-22	Total Score	15
106	GM604	Pre-Screening	2013-10-24
106	GM604	Screening	2013-11-06	Speech	2
106	GM604	Screening	2013-11-06	Salivation	4
106	GM604	Screening	2013-11-06	Swallowing	3
106	GM604	Screening	2013-11-06	Handwriting	3
106	GM604	Screening	2013-11-06	Cutting Food	3
106	GM604	Screening	2013-11-06	Dressing and Hygiene	3
106	GM604	Screening	2013-11-06	Turning in Bed	4
106	GM604	Screening	2013-11-06	Walking	4
106	GM604	Screening	2013-11-06	Climbing Stairs	2
106	GM604	Screening	2013-11-06	Dyspnea	4
106	GM604	Screening	2013-11-06	Orthopnea	4
106	GM604	Screening	2013-11-06	Respiratory Insufficiency	4
106	GM604	Screening	2013-11-06	Total Score	40
106	GM604	Visit 1 (Baseline, Dose 1)	2013-11-18
106	GM604	Visit 1 (Baseline, Dose 1)	2013-11-18	Speech	2
106	GM604	Visit 1 (Baseline, Dose 1)	2013-11-18	Salivation	4
106	GM604	Visit 1 (Baseline, Dose 1)	2013-11-18	Swallowing	3
106	GM604	Visit 1 (Baseline, Dose 1)	2013-11-18	Handwriting	3
106	GM604	Visit 1 (Baseline, Dose 1)	2013-11-18	Cutting Food	3
106	GM604	Visit 1 (Baseline, Dose 1)	2013-11-18	Dressing and Hygiene	3
106	GM604	Visit 1 (Baseline, Dose 1)	2013-11-18	Turning in Bed	4
106	GM604	Visit 1 (Baseline, Dose 1)	2013-11-18	Walking	3
106	GM604	Visit 1 (Baseline, Dose 1)	2013-11-18	Climbing Stairs	3
106	GM604	Visit 1 (Baseline, Dose 1)	2013-11-18	Dyspnea	4
106	GM604	Visit 1 (Baseline, Dose 1)	2013-11-18	Orthopnea	4
106	GM604	Visit 1 (Baseline, Dose 1)	2013-11-18	Respiratory Insufficiency	4
106	GM604	Visit 1 (Baseline, Dose 1)	2013-11-18	Total Score	40
106	GM604	Visit 6 (Week 2, Dose 6)	2013-12-02
106	GM604	Visit 6 (Week 2, Dose 6)	2013-12-02	Speech	2
106	GM604	Visit 6 (Week 2, Dose 6)	2013-12-02	Salivation	4
106	GM604	Visit 6 (Week 2, Dose 6)	2013-12-02	Swallowing	4
106	GM604	Visit 6 (Week 2, Dose 6)	2013-12-02	Handwriting	4
106	GM604	Visit 6 (Week 2, Dose 6)	2013-12-02	Cutting Food	3
106	GM604	Visit 6 (Week 2, Dose 6)	2013-12-02	Dressing and Hygiene	4
106	GM604	Visit 6 (Week 2, Dose 6)	2013-12-02	Turning in Bed	4
106	GM604	Visit 6 (Week 2, Dose 6)	2013-12-02	Walking	3
106	GM604	Visit 6 (Week 2, Dose 6)	2013-12-02	Climbing Stairs	3
106	GM604	Visit 6 (Week 2, Dose 6)	2013-12-02	Dyspnea	4
106	GM604	Visit 6 (Week 2, Dose 6)	2013-12-02	Orthopnea	4
106	GM604	Visit 6 (Week 2, Dose 6)	2013-12-02	Respiratory Insufficiency	4
106	GM604	Visit 6 (Week 2, Dose 6)	2013-12-02	Total Score	43
106	GM604	Visit 7 (Week 6)	2014-01-14
106	GM604	Visit 7 (Week 6)	2014-01-14	Speech	2
106	GM604	Visit 7 (Week 6)	2014-01-14	Salivation	3
106	GM604	Visit 7 (Week 6)	2014-01-14	Swallowing	3
106	GM604	Visit 7 (Week 6)	2014-01-14	Handwriting	4
106	GM604	Visit 7 (Week 6)	2014-01-14	Cutting Food	3
106	GM604	Visit 7 (Week 6)	2014-01-14	Dressing and Hygiene	3
106	GM604	Visit 7 (Week 6)	2014-01-14	Turning in Bed	4
106	GM604	Visit 7 (Week 6)	2014-01-14	Walking	4
106	GM604	Visit 7 (Week 6)	2014-01-14	Climbing Stairs	3
106	GM604	Visit 7 (Week 6)	2014-01-14	Dyspnea	2
106	GM604	Visit 7 (Week 6)	2014-01-14	Orthopnea	4
106	GM604	Visit 7 (Week 6)	2014-01-14	Respiratory Insufficiency	4
106	GM604	Visit 7 (Week 6)	2014-01-14	Total Score	39
106	GM604	Visit 8 (Week 12) or Early Termination	2014-02-07
106	GM604	Visit 8 (Week 12) or Early Termination	2014-02-07	Speech	2
106	GM604	Visit 8 (Week 12) or Early Termination	2014-02-07	Salivation	3
106	GM604	Visit 8 (Week 12) or Early Termination	2014-02-07	Swallowing	3
106	GM604	Visit 8 (Week 12) or Early Termination	2014-02-07	Handwriting	3
106	GM604	Visit 8 (Week 12) or Early Termination	2014-02-07	Cutting Food	3
106	GM604	Visit 8 (Week 12) or Early Termination	2014-02-07	Dressing and Hygiene	3
106	GM604	Visit 8 (Week 12) or Early Termination	2014-02-07	Turning in Bed	4
106	GM604	Visit 8 (Week 12) or Early Termination	2014-02-07	Walking	4
106	GM604	Visit 8 (Week 12) or Early Termination	2014-02-07	Climbing Stairs	3
106	GM604	Visit 8 (Week 12) or Early Termination	2014-02-07	Dyspnea	4
106	GM604	Visit 8 (Week 12) or Early Termination	2014-02-07	Orthopnea	4
106	GM604	Visit 8 (Week 12) or Early Termination	2014-02-07	Respiratory Insufficiency	4
106	GM604	Visit 8 (Week 12) or Early Termination	2014-02-07	Total Score	40
201	GM604	Pre-Screening	2013-05-16	Speech	4
201	GM604	Pre-Screening	2013-05-16	Salivation	4
201	GM604	Pre-Screening	2013-05-16	Swallowing	4
201	GM604	Pre-Screening	2013-05-16	Handwriting	3
201	GM604	Pre-Screening	2013-05-16	Cutting Food	4
201	GM604	Pre-Screening	2013-05-16	Dressing and Hygiene	3
201	GM604	Pre-Screening	2013-05-16	Turning in Bed	3
201	GM604	Pre-Screening	2013-05-16	Walking	2
201	GM604	Pre-Screening	2013-05-16	Climbing Stairs	1
201	GM604	Pre-Screening	2013-05-16	Dyspnea	3
201	GM604	Pre-Screening	2013-05-16	Orthopnea	4
201	GM604	Pre-Screening	2013-05-16	Respiratory Insufficiency	4
201	GM604	Pre-Screening	2013-05-16	Total Score	39
201	GM604	Screening	2013-10-07	Speech	4
201	GM604	Screening	2013-10-07	Salivation	4
201	GM604	Screening	2013-10-07	Swallowing	4
201	GM604	Screening	2013-10-07	Handwriting	3
201	GM604	Screening	2013-10-07	Cutting Food	3
201	GM604	Screening	2013-10-07	Dressing and Hygiene	3
201	GM604	Screening	2013-10-07	Turning in Bed	3
201	GM604	Screening	2013-10-07	Walking	4
201	GM604	Screening	2013-10-07	Climbing Stairs	2
201	GM604	Screening	2013-10-07	Dyspnea	2
201	GM604	Screening	2013-10-07	Orthopnea	4
201	GM604	Screening	2013-10-07	Respiratory Insufficiency	4
201	GM604	Screening	2013-10-07	Total Score	41
201	GM604	Visit 1 (Baseline, Dose 1)	2013-10-21
201	GM604	Visit 1 (Baseline, Dose 1)	2013-10-21	Speech	4
201	GM604	Visit 1 (Baseline, Dose 1)	2013-10-21	Salivation	4
201	GM604	Visit 1 (Baseline, Dose 1)	2013-10-21	Swallowing	4
201	GM604	Visit 1 (Baseline, Dose 1)	2013-10-21	Handwriting	3
201	GM604	Visit 1 (Baseline, Dose 1)	2013-10-21	Cutting Food	3
201	GM604	Visit 1 (Baseline, Dose 1)	2013-10-21	Dressing and Hygiene	3
201	GM604	Visit 1 (Baseline, Dose 1)	2013-10-21	Turning in Bed	4
201	GM604	Visit 1 (Baseline, Dose 1)	2013-10-21	Walking	2
201	GM604	Visit 1 (Baseline, Dose 1)	2013-10-21	Climbing Stairs	1
201	GM604	Visit 1 (Baseline, Dose 1)	2013-10-21	Dyspnea	4
201	GM604	Visit 1 (Baseline, Dose 1)	2013-10-21	Orthopnea	4
201	GM604	Visit 1 (Baseline, Dose 1)	2013-10-21	Respiratory Insufficiency	4
201	GM604	Visit 1 (Baseline, Dose 1)	2013-10-21	Total Score	40
201	GM604	Visit 6 (Week 2, Dose 6)	2013-11-01
201	GM604	Visit 6 (Week 2, Dose 6)	2013-11-01	Speech	4
201	GM604	Visit 6 (Week 2, Dose 6)	2013-11-01	Salivation	4
201	GM604	Visit 6 (Week 2, Dose 6)	2013-11-01	Swallowing	4
201	GM604	Visit 6 (Week 2, Dose 6)	2013-11-01	Handwriting	3
201	GM604	Visit 6 (Week 2, Dose 6)	2013-11-01	Cutting Food	3
201	GM604	Visit 6 (Week 2, Dose 6)	2013-11-01	Dressing and Hygiene	2
201	GM604	Visit 6 (Week 2, Dose 6)	2013-11-01	Turning in Bed	4
201	GM604	Visit 6 (Week 2, Dose 6)	2013-11-01	Walking	2
201	GM604	Visit 6 (Week 2, Dose 6)	2013-11-01	Climbing Stairs	1
201	GM604	Visit 6 (Week 2, Dose 6)	2013-11-01	Dyspnea	4
201	GM604	Visit 6 (Week 2, Dose 6)	2013-11-01	Orthopnea	4
201	GM604	Visit 6 (Week 2, Dose 6)	2013-11-01	Respiratory Insufficiency	4
201	GM604	Visit 6 (Week 2, Dose 6)	2013-11-01	Total Score	39
201	GM604	Visit 7 (Week 6)	2013-11-25
201	GM604	Visit 7 (Week 6)	2013-11-25	Speech	4
201	GM604	Visit 7 (Week 6)	2013-11-25	Salivation	4
201	GM604	Visit 7 (Week 6)	2013-11-25	Swallowing	4
201	GM604	Visit 7 (Week 6)	2013-11-25	Handwriting	3
201	GM604	Visit 7 (Week 6)	2013-11-25	Cutting Food	3
201	GM604	Visit 7 (Week 6)	2013-11-25	Dressing and Hygiene	2
201	GM604	Visit 7 (Week 6)	2013-11-25	Turning in Bed	3
201	GM604	Visit 7 (Week 6)	2013-11-25	Walking	2
201	GM604	Visit 7 (Week 6)	2013-11-25	Climbing Stairs	1
201	GM604	Visit 7 (Week 6)	2013-11-25	Dyspnea	4
201	GM604	Visit 7 (Week 6)	2013-11-25	Orthopnea	4
201	GM604	Visit 7 (Week 6)	2013-11-25	Respiratory Insufficiency	4
201	GM604	Visit 7 (Week 6)	2013-11-25	Total Score	38
201	GM604	Visit 8 (Week 12) or Early Termination	2014-01-22
201	GM604	Visit 8 (Week 12) or Early Termination	2014-01-22	Speech	4
201	GM604	Visit 8 (Week 12) or Early Termination	2014-01-22	Salivation	4
201	GM604	Visit 8 (Week 12) or Early Termination	2014-01-22	Swallowing	4
201	GM604	Visit 8 (Week 12) or Early Termination	2014-01-22	Handwriting	3
201	GM604	Visit 8 (Week 12) or Early Termination	2014-01-22	Cutting Food	3
201	GM604	Visit 8 (Week 12) or Early Termination	2014-01-22	Dressing and Hygiene	2
201	GM604	Visit 8 (Week 12) or Early Termination	2014-01-22	Turning in Bed	3
201	GM604	Visit 8 (Week 12) or Early Termination	2014-01-22	Walking	2
201	GM604	Visit 8 (Week 12) or Early Termination	2014-01-22	Climbing Stairs	1
201	GM604	Visit 8 (Week 12) or Early Termination	2014-01-22	Dyspnea	4
201	GM604	Visit 8 (Week 12) or Early Termination	2014-01-22	Orthopnea	4
201	GM604	Visit 8 (Week 12) or Early Termination	2014-01-22	Respiratory Insufficiency	4
201	GM604	Visit 8 (Week 12) or Early Termination	2014-01-22	Total Score	38
202	PLACEBO	Pre-Screening	2013-06-04	Speech	4
202	PLACEBO	Pre-Screening	2013-06-04	Salivation	4
202	PLACEBO	Pre-Screening	2013-06-04	Swallowing	4
202	PLACEBO	Pre-Screening	2013-06-04	Handwriting	2
202	PLACEBO	Pre-Screening	2013-06-04	Cutting Food	2
202	PLACEBO	Pre-Screening	2013-06-04	Dressing and Hygiene	2
202	PLACEBO	Pre-Screening	2013-06-04	Turning in Bed	3
202	PLACEBO	Pre-Screening	2013-06-04	Walking	3
202	PLACEBO	Pre-Screening	2013-06-04	Climbing Stairs	1
202	PLACEBO	Pre-Screening	2013-06-04	Dyspnea	4
202	PLACEBO	Pre-Screening	2013-06-04	Orthopnea	4
202	PLACEBO	Pre-Screening	2013-06-04	Respiratory Insufficiency	4
202	PLACEBO	Pre-Screening	2013-06-04	Total Score	37
202	PLACEBO	Screening	2013-10-18	Speech	4
202	PLACEBO	Screening	2013-10-18	Salivation	4
202	PLACEBO	Screening	2013-10-18	Swallowing	4
202	PLACEBO	Screening	2013-10-18	Handwriting	3
202	PLACEBO	Screening	2013-10-18	Cutting Food	2
202	PLACEBO	Screening	2013-10-18	Dressing and Hygiene	2
202	PLACEBO	Screening	2013-10-18	Turning in Bed	3
202	PLACEBO	Screening	2013-10-18	Walking	3
202	PLACEBO	Screening	2013-10-18	Climbing Stairs	1
202	PLACEBO	Screening	2013-10-18	Dyspnea	4
202	PLACEBO	Screening	2013-10-18	Orthopnea	4
202	PLACEBO	Screening	2013-10-18	Respiratory Insufficiency	4
202	PLACEBO	Screening	2013-10-18	Total Score	38
202	PLACEBO	Visit 1 (Baseline, Dose 1)	2013-10-28
202	PLACEBO	Visit 1 (Baseline, Dose 1)	2013-10-28	Speech	4
202	PLACEBO	Visit 1 (Baseline, Dose 1)	2013-10-28	Salivation	4
202	PLACEBO	Visit 1 (Baseline, Dose 1)	2013-10-28	Swallowing	4
202	PLACEBO	Visit 1 (Baseline, Dose 1)	2013-10-28	Handwriting	2
202	PLACEBO	Visit 1 (Baseline, Dose 1)	2013-10-28	Cutting Food	1
202	PLACEBO	Visit 1 (Baseline, Dose 1)	2013-10-28	Dressing and Hygiene	2
202	PLACEBO	Visit 1 (Baseline, Dose 1)	2013-10-28	Turning in Bed	3
202	PLACEBO	Visit 1 (Baseline, Dose 1)	2013-10-28	Walking	3
202	PLACEBO	Visit 1 (Baseline, Dose 1)	2013-10-28	Climbing Stairs	1
202	PLACEBO	Visit 1 (Baseline, Dose 1)	2013-10-28	Dyspnea	4
202	PLACEBO	Visit 1 (Baseline, Dose 1)	2013-10-28	Orthopnea	4
202	PLACEBO	Visit 1 (Baseline, Dose 1)	2013-10-28	Respiratory Insufficiency	4
202	PLACEBO	Visit 1 (Baseline, Dose 1)	2013-10-28	Total Score	36
202	PLACEBO	Visit 6 (Week 2, Dose 6)	2013-11-08
202	PLACEBO	Visit 6 (Week 2, Dose 6)	2013-11-08	Speech	4
202	PLACEBO	Visit 6 (Week 2, Dose 6)	2013-11-08	Salivation	4
202	PLACEBO	Visit 6 (Week 2, Dose 6)	2013-11-08	Swallowing	4
202	PLACEBO	Visit 6 (Week 2, Dose 6)	2013-11-08	Handwriting	3
202	PLACEBO	Visit 6 (Week 2, Dose 6)	2013-11-08	Cutting Food	1
202	PLACEBO	Visit 6 (Week 2, Dose 6)	2013-11-08	Dressing and Hygiene	2
202	PLACEBO	Visit 6 (Week 2, Dose 6)	2013-11-08	Turning in Bed	4
202	PLACEBO	Visit 6 (Week 2, Dose 6)	2013-11-08	Walking	3
202	PLACEBO	Visit 6 (Week 2, Dose 6)	2013-11-08	Climbing Stairs	1
202	PLACEBO	Visit 6 (Week 2, Dose 6)	2013-11-08	Dyspnea	4
202	PLACEBO	Visit 6 (Week 2, Dose 6)	2013-11-08	Orthopnea	4
202	PLACEBO	Visit 6 (Week 2, Dose 6)	2013-11-08	Respiratory Insufficiency	4
202	PLACEBO	Visit 6 (Week 2, Dose 6)	2013-11-08	Total Score	38
202	PLACEBO	Visit 7 (Week 6)	2013-12-12
202	PLACEBO	Visit 7 (Week 6)	2013-12-12	Speech	4
202	PLACEBO	Visit 7 (Week 6)	2013-12-12	Salivation	4
202	PLACEBO	Visit 7 (Week 6)	2013-12-12	Swallowing	4
202	PLACEBO	Visit 7 (Week 6)	2013-12-12	Handwriting	3
202	PLACEBO	Visit 7 (Week 6)	2013-12-12	Cutting Food	1
202	PLACEBO	Visit 7 (Week 6)	2013-12-12	Dressing and Hygiene	2
202	PLACEBO	Visit 7 (Week 6)	2013-12-12	Turning in Bed	3
202	PLACEBO	Visit 7 (Week 6)	2013-12-12	Walking	3
202	PLACEBO	Visit 7 (Week 6)	2013-12-12	Climbing Stairs	1
202	PLACEBO	Visit 7 (Week 6)	2013-12-12	Dyspnea	4
202	PLACEBO	Visit 7 (Week 6)	2013-12-12	Orthopnea	4
202	PLACEBO	Visit 7 (Week 6)	2013-12-12	Respiratory Insufficiency	4
202	PLACEBO	Visit 7 (Week 6)	2013-12-12	Total Score	37
202	PLACEBO	Visit 8 (Week 12) or Early Termination	2014-01-13
202	PLACEBO	Visit 8 (Week 12) or Early Termination	2014-01-13	Speech	4
202	PLACEBO	Visit 8 (Week 12) or Early Termination	2014-01-13	Salivation	4
202	PLACEBO	Visit 8 (Week 12) or Early Termination	2014-01-13	Swallowing	4
202	PLACEBO	Visit 8 (Week 12) or Early Termination	2014-01-13	Handwriting	3
202	PLACEBO	Visit 8 (Week 12) or Early Termination	2014-01-13	Cutting Food	1
202	PLACEBO	Visit 8 (Week 12) or Early Termination	2014-01-13	Dressing and Hygiene	2
202	PLACEBO	Visit 8 (Week 12) or Early Termination	2014-01-13	Turning in Bed	3
202	PLACEBO	Visit 8 (Week 12) or Early Termination	2014-01-13	Walking	2
202	PLACEBO	Visit 8 (Week 12) or Early Termination	2014-01-13	Climbing Stairs	0
202	PLACEBO	Visit 8 (Week 12) or Early Termination	2014-01-13	Dyspnea	4
202	PLACEBO	Visit 8 (Week 12) or Early Termination	2014-01-13	Orthopnea	4
202	PLACEBO	Visit 8 (Week 12) or Early Termination	2014-01-13	Respiratory Insufficiency	4
202	PLACEBO	Visit 8 (Week 12) or Early Termination	2014-01-13	Total Score	35
203	GM604	Pre-Screening	2013-08-06
203	GM604	Screening	2013-11-05	Speech	1
203	GM604	Screening	2013-11-05	Salivation	2
203	GM604	Screening	2013-11-05	Swallowing	2
203	GM604	Screening	2013-11-05	Handwriting	3
203	GM604	Screening	2013-11-05	Cutting Food	1
203	GM604	Screening	2013-11-05	Dressing and Hygiene	1
203	GM604	Screening	2013-11-05	Turning in Bed	1
203	GM604	Screening	2013-11-05	Walking	2
203	GM604	Screening	2013-11-05	Climbing Stairs	1
203	GM604	Screening	2013-11-05	Dyspnea	2
203	GM604	Screening	2013-11-05	Orthopnea	2
203	GM604	Screening	2013-11-05	Respiratory Insufficiency	4
203	GM604	Screening	2013-11-05	Total Score	22
203	GM604	Visit 1 (Baseline, Dose 1)	2013-11-11
203	GM604	Visit 1 (Baseline, Dose 1)	2013-11-11	Speech	1
203	GM604	Visit 1 (Baseline, Dose 1)	2013-11-11	Salivation	1
203	GM604	Visit 1 (Baseline, Dose 1)	2013-11-11	Swallowing	2
203	GM604	Visit 1 (Baseline, Dose 1)	2013-11-11	Handwriting	3
203	GM604	Visit 1 (Baseline, Dose 1)	2013-11-11	Cutting Food	1
203	GM604	Visit 1 (Baseline, Dose 1)	2013-11-11	Dressing and Hygiene	1
203	GM604	Visit 1 (Baseline, Dose 1)	2013-11-11	Turning in Bed	1
203	GM604	Visit 1 (Baseline, Dose 1)	2013-11-11	Walking	2
203	GM604	Visit 1 (Baseline, Dose 1)	2013-11-11	Climbing Stairs	1
203	GM604	Visit 1 (Baseline, Dose 1)	2013-11-11	Dyspnea	2
203	GM604	Visit 1 (Baseline, Dose 1)	2013-11-11	Orthopnea	2
203	GM604	Visit 1 (Baseline, Dose 1)	2013-11-11	Respiratory Insufficiency	4
203	GM604	Visit 1 (Baseline, Dose 1)	2013-11-11	Total Score	21
203	GM604	Visit 6 (Week 2, Dose 6)	2013-11-22
203	GM604	Visit 6 (Week 2, Dose 6)	2013-11-22	Speech	1
203	GM604	Visit 6 (Week 2, Dose 6)	2013-11-22	Salivation	2
203	GM604	Visit 6 (Week 2, Dose 6)	2013-11-22	Swallowing	2
203	GM604	Visit 6 (Week 2, Dose 6)	2013-11-22	Handwriting	3
203	GM604	Visit 6 (Week 2, Dose 6)	2013-11-22	Cutting Food	1
203	GM604	Visit 6 (Week 2, Dose 6)	2013-11-22	Dressing and Hygiene	1
203	GM604	Visit 6 (Week 2, Dose 6)	2013-11-22	Turning in Bed	1
203	GM604	Visit 6 (Week 2, Dose 6)	2013-11-22	Walking	2
203	GM604	Visit 6 (Week 2, Dose 6)	2013-11-22	Climbing Stairs	1
203	GM604	Visit 6 (Week 2, Dose 6)	2013-11-22	Dyspnea	2
203	GM604	Visit 6 (Week 2, Dose 6)	2013-11-22	Orthopnea	2
203	GM604	Visit 6 (Week 2, Dose 6)	2013-11-22	Respiratory Insufficiency	4
203	GM604	Visit 6 (Week 2, Dose 6)	2013-11-22	Total Score	22
204	GM604	Pre-Screening	.
204	GM604	Screening	2013-11-25	Speech	3
204	GM604	Screening	2013-11-25	Salivation	4
204	GM604	Screening	2013-11-25	Swallowing	4
204	GM604	Screening	2013-11-25	Handwriting	3
204	GM604	Screening	2013-11-25	Cutting Food	2
204	GM604	Screening	2013-11-25	Dressing and Hygiene	2
204	GM604	Screening	2013-11-25	Turning in Bed	3
204	GM604	Screening	2013-11-25	Walking	3
204	GM604	Screening	2013-11-25	Climbing Stairs	2
204	GM604	Screening	2013-11-25	Dyspnea	3
204	GM604	Screening	2013-11-25	Orthopnea	3
204	GM604	Screening	2013-11-25	Respiratory Insufficiency	4
204	GM604	Screening	2013-11-25	Total Score	36
204	GM604	Visit 1 (Baseline, Dose 1)	2013-12-09
204	GM604	Visit 1 (Baseline, Dose 1)	2013-12-09	Speech	3
204	GM604	Visit 1 (Baseline, Dose 1)	2013-12-09	Salivation	4
204	GM604	Visit 1 (Baseline, Dose 1)	2013-12-09	Swallowing	4
204	GM604	Visit 1 (Baseline, Dose 1)	2013-12-09	Handwriting	3
204	GM604	Visit 1 (Baseline, Dose 1)	2013-12-09	Cutting Food	3
204	GM604	Visit 1 (Baseline, Dose 1)	2013-12-09	Dressing and Hygiene	2
204	GM604	Visit 1 (Baseline, Dose 1)	2013-12-09	Turning in Bed	3
204	GM604	Visit 1 (Baseline, Dose 1)	2013-12-09	Walking	3
204	GM604	Visit 1 (Baseline, Dose 1)	2013-12-09	Climbing Stairs	2
204	GM604	Visit 1 (Baseline, Dose 1)	2013-12-09	Dyspnea	4
204	GM604	Visit 1 (Baseline, Dose 1)	2013-12-09	Orthopnea	3
204	GM604	Visit 1 (Baseline, Dose 1)	2013-12-09	Respiratory Insufficiency	4
204	GM604	Visit 1 (Baseline, Dose 1)	2013-12-09	Total Score	38
204	GM604	Visit 6 (Week 2, Dose 6)	2013-12-20
204	GM604	Visit 6 (Week 2, Dose 6)	2013-12-20	Speech	3
204	GM604	Visit 6 (Week 2, Dose 6)	2013-12-20	Salivation	4
204	GM604	Visit 6 (Week 2, Dose 6)	2013-12-20	Swallowing	4
204	GM604	Visit 6 (Week 2, Dose 6)	2013-12-20	Handwriting	3
204	GM604	Visit 6 (Week 2, Dose 6)	2013-12-20	Cutting Food	3
204	GM604	Visit 6 (Week 2, Dose 6)	2013-12-20	Dressing and Hygiene	3
204	GM604	Visit 6 (Week 2, Dose 6)	2013-12-20	Turning in Bed	3
204	GM604	Visit 6 (Week 2, Dose 6)	2013-12-20	Walking	4
204	GM604	Visit 6 (Week 2, Dose 6)	2013-12-20	Climbing Stairs	3
204	GM604	Visit 6 (Week 2, Dose 6)	2013-12-20	Dyspnea	4
204	GM604	Visit 6 (Week 2, Dose 6)	2013-12-20	Orthopnea	3
204	GM604	Visit 6 (Week 2, Dose 6)	2013-12-20	Respiratory Insufficiency	4
204	GM604	Visit 6 (Week 2, Dose 6)	2013-12-20	Total Score	41
204	GM604	Visit 7 (Week 6)	2014-01-22
204	GM604	Visit 7 (Week 6)	2014-01-22	Speech	3
204	GM604	Visit 7 (Week 6)	2014-01-22	Salivation	4
204	GM604	Visit 7 (Week 6)	2014-01-22	Swallowing	3
204	GM604	Visit 7 (Week 6)	2014-01-22	Handwriting	3
204	GM604	Visit 7 (Week 6)	2014-01-22	Cutting Food	2
204	GM604	Visit 7 (Week 6)	2014-01-22	Dressing and Hygiene	3
204	GM604	Visit 7 (Week 6)	2014-01-22	Turning in Bed	3
204	GM604	Visit 7 (Week 6)	2014-01-22	Walking	4
204	GM604	Visit 7 (Week 6)	2014-01-22	Climbing Stairs	1
204	GM604	Visit 7 (Week 6)	2014-01-22	Dyspnea	4
204	GM604	Visit 7 (Week 6)	2014-01-22	Orthopnea	4
204	GM604	Visit 7 (Week 6)	2014-01-22	Respiratory Insufficiency	4
204	GM604	Visit 7 (Week 6)	2014-01-22	Total Score	38
204	GM604	Visit 8 (Week 12) or Early Termination	2014-02-19
204	GM604	Visit 8 (Week 12) or Early Termination	2014-02-19	Speech	3
204	GM604	Visit 8 (Week 12) or Early Termination	2014-02-19	Salivation	4
204	GM604	Visit 8 (Week 12) or Early Termination	2014-02-19	Swallowing	3
204	GM604	Visit 8 (Week 12) or Early Termination	2014-02-19	Handwriting	4
204	GM604	Visit 8 (Week 12) or Early Termination	2014-02-19	Cutting Food	2
204	GM604	Visit 8 (Week 12) or Early Termination	2014-02-19	Dressing and Hygiene	2
204	GM604	Visit 8 (Week 12) or Early Termination	2014-02-19	Turning in Bed	3
204	GM604	Visit 8 (Week 12) or Early Termination	2014-02-19	Walking	4
204	GM604	Visit 8 (Week 12) or Early Termination	2014-02-19	Climbing Stairs	1
204	GM604	Visit 8 (Week 12) or Early Termination	2014-02-19	Dyspnea	4
204	GM604	Visit 8 (Week 12) or Early Termination	2014-02-19	Orthopnea	3
204	GM604	Visit 8 (Week 12) or Early Termination	2014-02-19	Respiratory Insufficiency	4
204	GM604	Visit 8 (Week 12) or Early Termination	2014-02-19	Total Score	37
205	PLACEBO	Pre-Screening	2013-12-02
205	PLACEBO	Screening	2013-12-02	Speech	2
205	PLACEBO	Screening	2013-12-02	Salivation	3
205	PLACEBO	Screening	2013-12-02	Swallowing	3
205	PLACEBO	Screening	2013-12-02	Handwriting	3
205	PLACEBO	Screening	2013-12-02	Cutting Food	3
205	PLACEBO	Screening	2013-12-02	Dressing and Hygiene	3
205	PLACEBO	Screening	2013-12-02	Turning in Bed	4
205	PLACEBO	Screening	2013-12-02	Walking	4
205	PLACEBO	Screening	2013-12-02	Climbing Stairs	4
205	PLACEBO	Screening	2013-12-02	Dyspnea	2
205	PLACEBO	Screening	2013-12-02	Orthopnea	3
205	PLACEBO	Screening	2013-12-02	Respiratory Insufficiency	4
205	PLACEBO	Screening	2013-12-02	Total Score	38
205	PLACEBO	Visit 1 (Baseline, Dose 1)	2014-01-06
205	PLACEBO	Visit 1 (Baseline, Dose 1)	2014-01-06	Speech	2
205	PLACEBO	Visit 1 (Baseline, Dose 1)	2014-01-06	Salivation	3
205	PLACEBO	Visit 1 (Baseline, Dose 1)	2014-01-06	Swallowing	3
205	PLACEBO	Visit 1 (Baseline, Dose 1)	2014-01-06	Handwriting	3
205	PLACEBO	Visit 1 (Baseline, Dose 1)	2014-01-06	Cutting Food	3
205	PLACEBO	Visit 1 (Baseline, Dose 1)	2014-01-06	Dressing and Hygiene	4
205	PLACEBO	Visit 1 (Baseline, Dose 1)	2014-01-06	Turning in Bed	4
205	PLACEBO	Visit 1 (Baseline, Dose 1)	2014-01-06	Walking	4
205	PLACEBO	Visit 1 (Baseline, Dose 1)	2014-01-06	Climbing Stairs	3
205	PLACEBO	Visit 1 (Baseline, Dose 1)	2014-01-06	Dyspnea	2
205	PLACEBO	Visit 1 (Baseline, Dose 1)	2014-01-06	Orthopnea	3
205	PLACEBO	Visit 1 (Baseline, Dose 1)	2014-01-06	Respiratory Insufficiency	4
205	PLACEBO	Visit 1 (Baseline, Dose 1)	2014-01-06	Total Score	38
205	PLACEBO	Visit 6 (Week 2, Dose 6)	2014-01-17
205	PLACEBO	Visit 6 (Week 2, Dose 6)	2014-01-17	Speech	2
205	PLACEBO	Visit 6 (Week 2, Dose 6)	2014-01-17	Salivation	2
205	PLACEBO	Visit 6 (Week 2, Dose 6)	2014-01-17	Swallowing	3
205	PLACEBO	Visit 6 (Week 2, Dose 6)	2014-01-17	Handwriting	3
205	PLACEBO	Visit 6 (Week 2, Dose 6)	2014-01-17	Cutting Food	4
205	PLACEBO	Visit 6 (Week 2, Dose 6)	2014-01-17	Dressing and Hygiene	4
205	PLACEBO	Visit 6 (Week 2, Dose 6)	2014-01-17	Turning in Bed	3
205	PLACEBO	Visit 6 (Week 2, Dose 6)	2014-01-17	Walking	4
205	PLACEBO	Visit 6 (Week 2, Dose 6)	2014-01-17	Climbing Stairs	4
205	PLACEBO	Visit 6 (Week 2, Dose 6)	2014-01-17	Dyspnea	1
205	PLACEBO	Visit 6 (Week 2, Dose 6)	2014-01-17	Orthopnea	3
205	PLACEBO	Visit 6 (Week 2, Dose 6)	2014-01-17	Respiratory Insufficiency	4
205	PLACEBO	Visit 6 (Week 2, Dose 6)	2014-01-17	Total Score	37
205	PLACEBO	Visit 7 (Week 6)	2014-02-19
205	PLACEBO	Visit 7 (Week 6)	2014-02-19	Speech	2
205	PLACEBO	Visit 7 (Week 6)	2014-02-19	Salivation	2
205	PLACEBO	Visit 7 (Week 6)	2014-02-19	Swallowing	3
205	PLACEBO	Visit 7 (Week 6)	2014-02-19	Handwriting	3
205	PLACEBO	Visit 7 (Week 6)	2014-02-19	Cutting Food	4
205	PLACEBO	Visit 7 (Week 6)	2014-02-19	Dressing and Hygiene	4
205	PLACEBO	Visit 7 (Week 6)	2014-02-19	Turning in Bed	4
205	PLACEBO	Visit 7 (Week 6)	2014-02-19	Walking	4
205	PLACEBO	Visit 7 (Week 6)	2014-02-19	Climbing Stairs	4
205	PLACEBO	Visit 7 (Week 6)	2014-02-19	Dyspnea	1
205	PLACEBO	Visit 7 (Week 6)	2014-02-19	Orthopnea	2
205	PLACEBO	Visit 7 (Week 6)	2014-02-19	Respiratory Insufficiency	4
205	PLACEBO	Visit 7 (Week 6)	2014-02-19	Total Score	37
205	PLACEBO	Visit 8 (Week 12) or Early Termination	2014-03-20
205	PLACEBO	Visit 8 (Week 12) or Early Termination	2014-03-20	Speech	2
205	PLACEBO	Visit 8 (Week 12) or Early Termination	2014-03-20	Salivation	1
205	PLACEBO	Visit 8 (Week 12) or Early Termination	2014-03-20	Swallowing	3
205	PLACEBO	Visit 8 (Week 12) or Early Termination	2014-03-20	Handwriting	4
205	PLACEBO	Visit 8 (Week 12) or Early Termination	2014-03-20	Cutting Food	4
205	PLACEBO	Visit 8 (Week 12) or Early Termination	2014-03-20	Dressing and Hygiene	4
205	PLACEBO	Visit 8 (Week 12) or Early Termination	2014-03-20	Turning in Bed	4
205	PLACEBO	Visit 8 (Week 12) or Early Termination	2014-03-20	Walking	4
205	PLACEBO	Visit 8 (Week 12) or Early Termination	2014-03-20	Climbing Stairs	4
205	PLACEBO	Visit 8 (Week 12) or Early Termination	2014-03-20	Dyspnea	1
205	PLACEBO	Visit 8 (Week 12) or Early Termination	2014-03-20	Orthopnea	3
205	PLACEBO	Visit 8 (Week 12) or Early Termination	2014-03-20	Respiratory Insufficiency	4
205	PLACEBO	Visit 8 (Week 12) or Early Termination	2014-03-20	Total Score	38
207	GM604	Pre-Screening	2013-10-01
207	GM604	Screening	2014-01-15	Speech	4
207	GM604	Screening	2014-01-15	Salivation	4
207	GM604	Screening	2014-01-15	Swallowing	4
207	GM604	Screening	2014-01-15	Handwriting	4
207	GM604	Screening	2014-01-15	Cutting Food	3
207	GM604	Screening	2014-01-15	Dressing and Hygiene	3
207	GM604	Screening	2014-01-15	Turning in Bed	4
207	GM604	Screening	2014-01-15	Walking	3
207	GM604	Screening	2014-01-15	Climbing Stairs	3
207	GM604	Screening	2014-01-15	Dyspnea	4
207	GM604	Screening	2014-01-15	Orthopnea	4
207	GM604	Screening	2014-01-15	Respiratory Insufficiency	4
207	GM604	Screening	2014-01-15	Total Score	44
207	GM604	Visit 1 (Baseline, Dose 1)	2014-01-27
207	GM604	Visit 1 (Baseline, Dose 1)	2014-01-27	Speech	4
207	GM604	Visit 1 (Baseline, Dose 1)	2014-01-27	Salivation	4
207	GM604	Visit 1 (Baseline, Dose 1)	2014-01-27	Swallowing	4
207	GM604	Visit 1 (Baseline, Dose 1)	2014-01-27	Handwriting	3
207	GM604	Visit 1 (Baseline, Dose 1)	2014-01-27	Cutting Food	4
207	GM604	Visit 1 (Baseline, Dose 1)	2014-01-27	Dressing and Hygiene	2
207	GM604	Visit 1 (Baseline, Dose 1)	2014-01-27	Turning in Bed	4
207	GM604	Visit 1 (Baseline, Dose 1)	2014-01-27	Walking	3
207	GM604	Visit 1 (Baseline, Dose 1)	2014-01-27	Climbing Stairs	1
207	GM604	Visit 1 (Baseline, Dose 1)	2014-01-27	Dyspnea	4
207	GM604	Visit 1 (Baseline, Dose 1)	2014-01-27	Orthopnea	4
207	GM604	Visit 1 (Baseline, Dose 1)	2014-01-27	Respiratory Insufficiency	4
207	GM604	Visit 1 (Baseline, Dose 1)	2014-01-27	Total Score	41
207	GM604	Visit 6 (Week 2, Dose 6)	2014-02-07
207	GM604	Visit 6 (Week 2, Dose 6)	2014-02-07	Speech	4
207	GM604	Visit 6 (Week 2, Dose 6)	2014-02-07	Salivation	4
207	GM604	Visit 6 (Week 2, Dose 6)	2014-02-07	Swallowing	4
207	GM604	Visit 6 (Week 2, Dose 6)	2014-02-07	Handwriting	4
207	GM604	Visit 6 (Week 2, Dose 6)	2014-02-07	Cutting Food	3
207	GM604	Visit 6 (Week 2, Dose 6)	2014-02-07	Dressing and Hygiene	2
207	GM604	Visit 6 (Week 2, Dose 6)	2014-02-07	Turning in Bed	4
207	GM604	Visit 6 (Week 2, Dose 6)	2014-02-07	Walking	3
207	GM604	Visit 6 (Week 2, Dose 6)	2014-02-07	Climbing Stairs	1
207	GM604	Visit 6 (Week 2, Dose 6)	2014-02-07	Dyspnea	4
207	GM604	Visit 6 (Week 2, Dose 6)	2014-02-07	Orthopnea	4
207	GM604	Visit 6 (Week 2, Dose 6)	2014-02-07	Respiratory Insufficiency	4
207	GM604	Visit 6 (Week 2, Dose 6)	2014-02-07	Total Score	41
207	GM604	Visit 7 (Week 6)	2014-03-14
207	GM604	Visit 7 (Week 6)	2014-03-14	Speech	3
207	GM604	Visit 7 (Week 6)	2014-03-14	Salivation	4
207	GM604	Visit 7 (Week 6)	2014-03-14	Swallowing	3
207	GM604	Visit 7 (Week 6)	2014-03-14	Handwriting	4
207	GM604	Visit 7 (Week 6)	2014-03-14	Cutting Food	3
207	GM604	Visit 7 (Week 6)	2014-03-14	Dressing and Hygiene	2
207	GM604	Visit 7 (Week 6)	2014-03-14	Turning in Bed	4
207	GM604	Visit 7 (Week 6)	2014-03-14	Walking	3
207	GM604	Visit 7 (Week 6)	2014-03-14	Climbing Stairs	1
207	GM604	Visit 7 (Week 6)	2014-03-14	Dyspnea	4
207	GM604	Visit 7 (Week 6)	2014-03-14	Orthopnea	4
207	GM604	Visit 7 (Week 6)	2014-03-14	Respiratory Insufficiency	4
207	GM604	Visit 7 (Week 6)	2014-03-14	Total Score	39
207	GM604	Visit 8 (Week 12) or Early Termination	2014-04-11
207	GM604	Visit 8 (Week 12) or Early Termination	2014-04-11	Speech	2
207	GM604	Visit 8 (Week 12) or Early Termination	2014-04-11	Salivation	3
207	GM604	Visit 8 (Week 12) or Early Termination	2014-04-11	Swallowing	3
207	GM604	Visit 8 (Week 12) or Early Termination	2014-04-11	Handwriting	4
207	GM604	Visit 8 (Week 12) or Early Termination	2014-04-11	Cutting Food	3
207	GM604	Visit 8 (Week 12) or Early Termination	2014-04-11	Dressing and Hygiene	3
207	GM604	Visit 8 (Week 12) or Early Termination	2014-04-11	Turning in Bed	4
207	GM604	Visit 8 (Week 12) or Early Termination	2014-04-11	Walking	3
207	GM604	Visit 8 (Week 12) or Early Termination	2014-04-11	Climbing Stairs	1
207	GM604	Visit 8 (Week 12) or Early Termination	2014-04-11	Dyspnea	3
207	GM604	Visit 8 (Week 12) or Early Termination	2014-04-11	Orthopnea	4
207	GM604	Visit 8 (Week 12) or Early Termination	2014-04-11	Respiratory Insufficiency	4
207	GM604	Visit 8 (Week 12) or Early Termination	2014-04-11	Total Score	37
