# Supplementary material for: A Phase 2A randomized, double-blind, placebo-controlled pilot trial of GM604 in patients with Amyotrophic Lateral Sclerosis (ALS Protocol GALS-001) and a single compassionate patient treatment (Protocol GALS-C)
Source: F1000Res. 2017 Mar 7;6:230. [Version 1] doi: 10.12688/f1000research.10519.1 (PMC6051227; doi:10.12688/f1000research.10519.1)
Supplement: FVC data (GALS-001) [file f1000research-6-11337-s0010.tgz]

Archive with 1 entries (1 files):
- 638f7b73-7475-42d8-84c8-447548d3b8c1_Dataset11-FVC_GALS-001.xlsx
