# Supplementary material for: A Phase 2A randomized, double-blind, placebo-controlled pilot trial of GM604 in patients with Amyotrophic Lateral Sclerosis (ALS Protocol GALS-001) and a single compassionate patient treatment (Protocol GALS-C)
Source: F1000Res. 2017 Mar 7;6:230. [Version 1] doi: 10.12688/f1000research.10519.1 (PMC6051227; doi:10.12688/f1000research.10519.1)
Supplement: FVC data (GALS-001) [file f1000research-6-11337-s0010.tgz › 638f7b73-7475-42d8-84c8-447548d3b8c1_Dataset11-FVC_GALS-001.xlsx]

## Sheet: Sheet1
Subject	Planned Treat. Assign.	Visit	Date Obtained	Analysis Baseline Flag	Result	Units
101	GM604	Pre-Screening	2013-07-18		111	%
101	GM604	Screening	2013-09-03		94	%
101	GM604	Visit 1 (Baseline, Dose 1)	2013-09-05	YES	95	%
101	GM604	Visit 6 (Week 2, Dose 6)	2013-09-20		92	%
101	GM604	Visit 7 (Week 6)	2013-10-24		82	%
101	GM604	Visit 8 (Week 12) or Early Termination	2013-12-06		80	%
102	PLACEBO	Pre-Screening	2013-06-24		75	%
102	PLACEBO	Screening	2013-09-06		75	%
102	PLACEBO	Visit 1 (Baseline, Dose 1)	2013-09-16	YES	73	%
102	PLACEBO	Visit 6 (Week 2, Dose 6)	2013-09-26		69	%
102	PLACEBO	Visit 7 (Week 6)	2013-10-29		71	%
102	PLACEBO	Visit 8 (Week 12) or Early Termination	2013-12-02		48	%
103	GM604	Pre-Screening	2013-07-11		90	%
103	GM604	Screening	2013-09-24		86	%
103	GM604	Visit 1 (Baseline, Dose 1)	2013-10-07	YES	88	%
103	GM604	Visit 6 (Week 2, Dose 6)	2013-10-18		87	%
103	GM604	Visit 7 (Week 6)	2013-11-20		93	%
103	GM604	Visit 8 (Week 12) or Early Termination	2014-01-15		91	%
104	GM604	Pre-Screening	2013-07-18		81	%
104	GM604	Screening	2013-09-27		72	%
104	GM604	Visit 1 (Baseline, Dose 1)	2013-10-07	YES	72	%
104	GM604	Visit 6 (Week 2, Dose 6)	2013-10-18		66	%
104	GM604	Visit 7 (Week 6)	2013-11-19		66	%
104	GM604	Visit 8 (Week 12) or Early Termination	2014-01-15		74	%
105	PLACEBO	Pre-Screening	2013-08-22		74	%
105	PLACEBO	Screening	2013-10-15		66	%
105	PLACEBO	Visit 1 (Baseline, Dose 1)	2013-10-21	YES	74	%
105	PLACEBO	Visit 6 (Week 2, Dose 6)	2013-11-01		52	%
105	PLACEBO	Visit 7 (Week 6)	2013-12-05		57	%
105	PLACEBO	Visit 8 (Week 12) or Early Termination	2014-01-22		43	%
106	GM604	Pre-Screening	2013-10-24		108	%
106	GM604	Screening	2013-11-06		107	%
106	GM604	Visit 1 (Baseline, Dose 1)	2013-11-18	YES	103	%
106	GM604	Visit 6 (Week 2, Dose 6)	2013-12-02		111	%
106	GM604	Visit 7 (Week 6)	2014-01-14		111	%
106	GM604	Visit 8 (Week 12) or Early Termination	2014-02-07		94	%
201	GM604	Pre-Screening	2013-05-16		78	%
201	GM604	Screening	2013-10-07		79	%
201	GM604	Visit 1 (Baseline, Dose 1)	2013-10-21	YES	73	%
201	GM604	Visit 6 (Week 2, Dose 6)	2013-11-01		77	%
201	GM604	Visit 7 (Week 6)	2013-11-25		72	%
201	GM604	Visit 8 (Week 12) or Early Termination	2014-01-22		72	%
202	PLACEBO	Screening	2013-10-18		107	%
202	PLACEBO	Visit 1 (Baseline, Dose 1)	2013-10-28	YES	100	%
202	PLACEBO	Visit 6 (Week 2, Dose 6)	2013-11-08		103	%
202	PLACEBO	Visit 7 (Week 6)	2013-12-12		104	%
202	PLACEBO	Visit 8 (Week 12) or Early Termination	2014-01-13		103	%
203	GM604	Pre-Screening	2013-08-06		96	%
203	GM604	Screening	2013-11-05		79	%
203	GM604	Visit 1 (Baseline, Dose 1)	2013-11-11	YES	75	%
203	GM604	Visit 6 (Week 2, Dose 6)	2013-11-22		84	%
204	GM604	Screening	2013-11-25		99	%
204	GM604	Visit 1 (Baseline, Dose 1)	2013-12-09	YES	93	%
204	GM604	Visit 6 (Week 2, Dose 6)	2013-12-20		98	%
204	GM604	Visit 7 (Week 6)	2014-01-22		91	%
204	GM604	Visit 8 (Week 12) or Early Termination	2014-02-19		90	%
205	PLACEBO	Screening	2013-12-02		101	%
205	PLACEBO	Visit 1 (Baseline, Dose 1)	2014-01-06	YES	78	%
205	PLACEBO	Visit 6 (Week 2, Dose 6)	2014-01-17		91	%
205	PLACEBO	Visit 7 (Week 6)	2014-02-19		87	%
205	PLACEBO	Visit 8 (Week 12) or Early Termination	2014-03-20		85	%
207	GM604	Pre-Screening	2013-10-01		103	%
207	GM604	Screening	2014-01-15		107	%
207	GM604	Visit 1 (Baseline, Dose 1)	2014-01-27	YES	114	%
207	GM604	Visit 6 (Week 2, Dose 6)	2014-02-07		106	%
207	GM604	Visit 7 (Week 6)	2014-03-14		106	%
207	GM604	Visit 8 (Week 12) or Early Termination	2014-04-11		104	%
