# Supplementary material for: A Phase 2A randomized, double-blind, placebo-controlled pilot trial of GM604 in patients with Amyotrophic Lateral Sclerosis (ALS Protocol GALS-001) and a single compassionate patient treatment (Protocol GALS-C)
Source: F1000Res. 2017 Mar 7;6:230. [Version 1] doi: 10.12688/f1000research.10519.1 (PMC6051227; doi:10.12688/f1000research.10519.1)
Supplement: Biomarker data for GALS-C [file f1000research-6-11337-s0011.tgz › b1fd487c-6345-4957-ba6f-0c133a2079b0_Dataset12-biomarkers-GALS-C.xlsx]

## Sheet: Sheet1
	SOD1	Cystatin C	total Tau	pNFH
Sample-ID	Con.ng/ml	Conc.( µg/ml)	Con. pg/ml	Conc. pg/ml
072814-Plasma	74.9253		9.57132	NaN
080614-Plasma	92.0219		12.3142	NaN
080814-Plasma	66.7924		NaN	NaN
072814-CSF	27.2279	1.97	60.5515	310.431
080814-CSF	30.9959	2.35	63.3325	385.181
NaN = Not Detected
