# Supplementary material for: A Phase 2A randomized, double-blind, placebo-controlled pilot trial of GM604 in patients with Amyotrophic Lateral Sclerosis (ALS Protocol GALS-001) and a single compassionate patient treatment (Protocol GALS-C)
Source: F1000Res. 2017 Mar 7;6:230. [Version 1] doi: 10.12688/f1000research.10519.1 (PMC6051227; doi:10.12688/f1000research.10519.1)
Supplement: Source table for calculating the percentage change from baseline to week 2 for plasma SOD1 [file f1000research-6-11337-s0012.tgz]

Archive with 1 entries (1 files):
- cfcf98fe-7c9c-4807-b338-dcd83063715a_Dataset13-SourceTable-Percentage_Change_from_Baseline_to_week_2_in_SOD1_Blood_Biomarker.xlsx
