# Supplementary material for: A Phase 2A randomized, double-blind, placebo-controlled pilot trial of GM604 in patients with Amyotrophic Lateral Sclerosis (ALS Protocol GALS-001) and a single compassionate patient treatment (Protocol GALS-C)
Source: F1000Res. 2017 Mar 7;6:230. [Version 1] doi: 10.12688/f1000research.10519.1 (PMC6051227; doi:10.12688/f1000research.10519.1)
Supplement: Source table for calculating the percentage change from baseline to week 2 for plasma SOD1 [file f1000research-6-11337-s0012.tgz › cfcf98fe-7c9c-4807-b338-dcd83063715a_Dataset13-SourceTable-Percentage_Change_from_Baseline_to_week_2_in_SOD1_Blood_Biomarker.xlsx]

## Sheet: Sheet1
Parameter and Time Point	Placebo	GM604 320 MG	Total All Groups
Statistic	(N=4)	(N=8)	(N=12)
SOD1 PLASMA (NG/ML) (NR 10-50)
BASELINE
N	3	7	10
Mean	90.35	110.57	104.5
Standard Deviation	56.285	52.642	51.447
Median	70.54	114.76	94.51
Minimum, Maximum	46.6, 153.9	52.3, 183.0	46.6, 183.0
WEEK 2, DOSE 6
N	3	7	10
Mean	136	90.48	104.13
Standard Deviation	78.222	32.846	50.621
Median	135.57	87.21	89.55
Minimum, Maximum	58.0, 214.4	51.9, 154.0	51.9, 214.4
CHANGE FROM BASELINE
N	3	7	10
Mean	45.65	-20.09	-0.37
Standard Deviation	29.792	56.17	57.524
Median	60.57	-0.34	13.3
Minimum, Maximum	11.3, 65.0	-111.6, 39.3	-111.6, 65.0
PERCENTAGE CHANGE FROM BASELINE
N	3	7	10
Mean	51.96	-5.7	11.6
Standard Deviation	35.642	37.737	44.805
Median	39.37	-0.66	24.03
Minimum, Maximum	24.3, 92.2	-61.0, 34.2	-61.0, 92.2
P-value [1]		0.055
P-value [2]		0.0682
P-value [1] obtained from a two-sample t-test for the difference in the change from baseline values between placebo and GM604.
P-value 2 obtained from a Wilcoxon Rank Sum Test for the difference in the change from baseline values between placebo and GM604
