# Supplementary material for: A Phase 2A randomized, double-blind, placebo-controlled pilot trial of GM604 in patients with Amyotrophic Lateral Sclerosis (ALS Protocol GALS-001) and a single compassionate patient treatment (Protocol GALS-C)
Source: F1000Res. 2017 Mar 7;6:230. [Version 1] doi: 10.12688/f1000research.10519.1 (PMC6051227; doi:10.12688/f1000research.10519.1)
Supplement: Source table for calculating the percentage change from baseline to week 6 for plasma total tau [file f1000research-6-11337-s0013.tgz]

Archive with 1 entries (1 files):
- edf70bac-48a6-4227-8a44-5c2726f29ec9_Dataset14-SourceTable-Percentage_Change_from_Baseline_to_week_6_in_Total_tau_Blood_Biomarker.xlsx
