# Supplementary material for: A Phase 2A randomized, double-blind, placebo-controlled pilot trial of GM604 in patients with Amyotrophic Lateral Sclerosis (ALS Protocol GALS-001) and a single compassionate patient treatment (Protocol GALS-C)
Source: F1000Res. 2017 Mar 7;6:230. [Version 1] doi: 10.12688/f1000research.10519.1 (PMC6051227; doi:10.12688/f1000research.10519.1)
Supplement: Source table for calculating the percentage change from baseline to week 6 for plasma total tau [file f1000research-6-11337-s0013.tgz › edf70bac-48a6-4227-8a44-5c2726f29ec9_Dataset14-SourceTable-Percentage_Change_from_Baseline_to_week_6_in_Total_tau_Blood_Biomarker.xlsx]

## Sheet: Sheet1
Parameter and Time Point	Placebo	GM604 320 MG	Total All Groups
Statistic	(N=4)	(N=8)	(N=12)
TOTAL TAU PLASMA (PG/ML) (NR 0-10)
BASELINE
N	3	5	8
Mean	0.67	0.24	0.4
Standard Deviation	0.759	0.14	0.476
Median	0.4	0.26	0.28
Minimum, Maximum	0.1, 1.5	0.0, 0.4	0.0, 1.5
WEEK 6
N	3	5	8
Mean	0.68	0.17	0.36
Standard Deviation	0.634	0.09	0.435
Median	0.61	0.19	0.21
Minimum, Maximum	0.1, 1.3	0.0, 0.3	0.0, 1.3
CHANGE FROM BASELINE
N	3	5	8
Mean	0.01	-0.07	-0.04
Standard Deviation	0.197	0.053	0.12
Median	0	-0.07	-0.06
Minimum, Maximum	-0.2, 0.2	-0.2, -0.0	-0.2, 0.2
PERCENTAGE CHANGE FROM BASELINE
N	3	5	8
Mean	13.23	-27.69	-12.35
Standard Deviation	33.886	5.632	28.191
Median	0	-25	-23.85
Minimum, Maximum	-12.0, 51.7	-37.1, -23.7	-37.1, 51.7
P-value [1] P-value obtained from a two-sample t-test for the difference in the change from baseline values between placebo and GM604		0.1696
P-value [2] P-value obtained from a Wilcoxon Rank Sum Test for the difference in the change from baseline values between placebo and GM604		0.0369
