# Supplementary material for: A Phase 2A randomized, double-blind, placebo-controlled pilot trial of GM604 in patients with Amyotrophic Lateral Sclerosis (ALS Protocol GALS-001) and a single compassionate patient treatment (Protocol GALS-C)
Source: F1000Res. 2017 Mar 7;6:230. [Version 1] doi: 10.12688/f1000research.10519.1 (PMC6051227; doi:10.12688/f1000research.10519.1)
Supplement: Comparison of disease progression determined by changes in plasma TDP-43 [file f1000research-6-11337-s0014.tgz › d5219112-79eb-45b5-8fa5-eeeec5d1d222_Dataset15-SourceTable-Comparison_of_Disease_Progression_in_TDP_43_Blood_Biomarkers.xlsx]

## Sheet: Sheet1
Parameter Term from Model	Parameter Estimate	Standard Error	95% Confidence Interval	P-value [2]
TDP 43 PLASMA (PG/ML) (NR 0-50)
RESULTS THROUGH WEEK 6
RESULTS FROM MODEL [1]
Week	-2.301	2.815	(-8.497, 3.894)	0.4309
Week by Treatment Interaction	9.591	4.856	(-1.096, 20.278)	0.0739
SLOPES BY TREATMENT
Slope for GM604	-2.301
Slope for Placebo	7.29
RESULTS THROUGH WEEK 12
RESULTS FROM MODEL [1]
Week	-3.513	0.817	(-5.310, -1.715)	0.0013
Week by Treatment Interaction	4.006	1.233	(1.292, 6.720)	0.0078
SLOPES BY TREATMENT
Slope for GM604	-3.513
Slope for Placebo	0.493
[1] Results obtained from a mixed model repeated measures analysis for the change from baseline as the response variable with explanatory variables for week and the week*treatment interaction. The y-intercept was taken out of the model and forced to be 0 as the percentage change from baseline at baseline must be 0. The unstructured covariance structure was used to model the intra-subject correcla…
[2] The P-value for Week tests the significance of the slope for GM604 versus 0.
[2] The P-value for the Week by Treatment Interaction tests the significance of the difference in slopes between GM604 and Placebo.
