# Supplementary material for: A Phase 2A randomized, double-blind, placebo-controlled pilot trial of GM604 in patients with Amyotrophic Lateral Sclerosis (ALS Protocol GALS-001) and a single compassionate patient treatment (Protocol GALS-C)
Source: F1000Res. 2017 Mar 7;6:230. [Version 1] doi: 10.12688/f1000research.10519.1 (PMC6051227; doi:10.12688/f1000research.10519.1)
Supplement: Source table for ALSFRS-R before and after treatment (GALS-001) [file f1000research-6-11337-s0015.tgz › 9174bfa9-28bf-49f4-ba3d-cbec0f75a572_Dataset16-Source_Table-ALSFRS-R_before_and_after_treatment-GALS-001.xlsx]

## Sheet: Sheet1
Variable and Model [1]	Parameter Estimate	Standard Error	P-value [1]	Least Squares Equation
Variable and Model [1]	Parameter Estimate	Standard	P-value [1]	Least Squares Equation
		Error
INTERCEPT	36.296	2.062	<0.0001
SLOPE	-0.046	0.005	<0.0001
SLOPE AFTER DAY 1	0.014	0.017	0.4084
PLACEBO EFFECT	-1.68	3.572	0.6398
PLACEBO EFFECT ON SLOPE	0.009	0.007	0.1979
PLACEBO EFFECT ON SLOPE AFTER DAY 1	-0.012	0.03	0.7
LEAST SQUARES EQUATION FOR PLACEBO BEFORE DAY 1				Predicted ALSFRS-R = 34.62 - 0.037 * Day
LEAST SQUARES EQUATION FOR PLACEBO AFTER DAY 1				Predicted ALSFRS-R = 34.61 - 0.034 * Day
LEAST SQUARES EQUATION FOR GM604 BEFORE DAY 1				Predicted ALSFRS-R = 36.30 - 0.046 * Day
LEAST SQUARES EQUATION FOR GM604 AFTER DAY 1				Predicted ALSFRS-R = 36.28 - 0.032 * Day
[1] Results obtained from a mixed model repeated measures analysis for ALSFRS-R with explanatory variables for Day, Treatment, Day*Treatment interaction, and terms for the slope and intercept changes at Day 1 which are (Day -1) and (Day -1)*Treatment interaction. A random subject effect was added to the model. An ALSFRS-R value of 48 was imputed at the date of diagnosis.
