# Supplementary material for: A Phase 2A randomized, double-blind, placebo-controlled pilot trial of GM604 in patients with Amyotrophic Lateral Sclerosis (ALS Protocol GALS-001) and a single compassionate patient treatment (Protocol GALS-C)
Source: F1000Res. 2017 Mar 7;6:230. [Version 1] doi: 10.12688/f1000research.10519.1 (PMC6051227; doi:10.12688/f1000research.10519.1)
Supplement: Source table comparing ALSFRS-R data in GM604 treated patients with data from the historical control cohort 46, 47 [file f1000research-6-11337-s0016.tgz]

Archive with 1 entries (1 files):
- 5d045f26-2f87-41fc-b72c-2ad6f602eb50_Dataset17-SourceTable-_ALSFRS-R_in_GM604_treated_vs_Historical_(Ceftriaxone_trial).xlsx
