# Supplementary material for: A Phase 2A randomized, double-blind, placebo-controlled pilot trial of GM604 in patients with Amyotrophic Lateral Sclerosis (ALS Protocol GALS-001) and a single compassionate patient treatment (Protocol GALS-C)
Source: F1000Res. 2017 Mar 7;6:230. [Version 1] doi: 10.12688/f1000research.10519.1 (PMC6051227; doi:10.12688/f1000research.10519.1)
Supplement: Source table comparing ALSFRS-R data in GM604 treated patients with data from the historical control cohort 46, 47 [file f1000research-6-11337-s0016.tgz › 5d045f26-2f87-41fc-b72c-2ad6f602eb50_Dataset17-SourceTable-_ALSFRS-R_in_GM604_treated_vs_Historical_(Ceftriaxone_trial).xlsx]

## Sheet: Sheet1
Parameter Term from Model	Parameter Estimate	Standard Error	95% Confidence Interval	T-score [2]	P-value [3]
RESULTS FROM MODEL [1] Testing Slope vs -1.97	-1.047	0.271	(-1.632, -0.462)	3.41	0.0047
[1] Results obtained from a mixed model analysis fro the change from baseline in ALSFRS-R with an explanatory variable for month and a random subject term. The y-intercept was taken out of the model and forced to be 0 as the change from baseline at baseline must be 0.
[2] The t-score is calculated as the (parameter estimate - (-1.97)/standard error).
[3] The P-value for Month tests the significance of the slope for GM604 versus a publicized slope of -1.97 per month.
